# Supplementary material for: Crystal structures of 2-(4-nitro­phen­yl)-3-phenyl-2,3-di­hydro-4H-1,3-benzo­thia­zin-4-one and 2-(2-nitro­phen­yl)-3-phenyl-2,3-di­hydro-4H-1,3-benzo­thia­zin-4-one
Source: Acta Crystallogr E Crystallogr Commun. 2015 Mar 25;71(Pt 4):414–7. doi: 10.1107/S2056989015004545 (PMC4438845; doi:10.1107/S2056989015004545)
Supplement: Supplementary file 1 [file e-71-00414-sup1.cif]

##############################################################################
#                                                                            #
# This CIF contains the data in a paper accepted for publication in          #
# Acta Crystallographica Section E. It conforms to the requirements of       #
# Notes for Authors for Acta Crystallographica Section E, and has been       #
# peer reviewed under the auspices of the IUCr Commission on Journals.       #
#                                                                            #
# Full details of the Crystallographic Information File format               #
# are given in the paper "The Crystallographic Information File (CIF):       #
# a New Standard Archive File for Crystallography" by S. R. Hall, F. H.      #
# Allen and I. D. Brown [Acta Cryst. (1991), A47, 655-685].                  #
#                                                                            #
# The current version of the core CIF dictionary is obtainable from          #
# ftp://ftp.iucr.org/pub/cif_core.dic.                                       #
#                                                                            #
# Software is freely available for graphical display of the structure(s)     #
# in this CIF. For information consult the CIF software page                 #
# http://www.iucr.org/resources/cif/software.                                #
#                                                                            #
# This file may be used for bona fide research purposes within the           #
# scientific community so long as proper attribution is given to the journal # 
# article from which it was obtained.                                        #
#                                                                            #
##############################################################################
data_I
_database_code_depnum_ccdc_archive 'CCDC 1052204'
_audit_creation_method     SHELXL-97
_chemical_name_systematic
;
2-(4-Nitrophenyl)-3-phenyl-2,3-dihydro-4<i>H</i>-1,3-benzothiazin-4-one
;
_chemical_name_common     ?
_chemical_formula_moiety     'C20 H14 N2 O3 S'
_chemical_formula_sum     'C20 H14 N2 O3 S'
_chemical_formula_iupac     'C20 H14 N2 O3 S'
_chemical_formula_weight     362.39
_chemical_melting_point_gt     453
_chemical_melting_point_lt     456
_symmetry_cell_setting     triclinic
_symmetry_space_group_name_H-M     'P -1'
_symmetry_space_group_name_Hall     '-P 1'
loop_
    _symmetry_equiv_pos_as_xyz
    'x, y, z'
    '-x, -y, -z'
_cell_length_a     8.1787(12)
_cell_length_b     9.6190(14)
_cell_length_c     12.0881(18)
_cell_angle_alpha     73.673(3)
_cell_angle_beta     71.158(3)
_cell_angle_gamma     86.167(3)
_cell_volume     863.4(2)
_cell_formula_units_Z     2
_cell_measurement_reflns_used     4358
_cell_measurement_theta_min     2.459
_cell_measurement_theta_max     28.258
_cell_measurement_temperature     298(2)
_exptl_crystal_description     block
_exptl_crystal_colour     colorless
_exptl_crystal_size_max     0.22
_exptl_crystal_size_mid     0.20
_exptl_crystal_size_min     0.11
_exptl_crystal_density_diffrn     1.394
_exptl_crystal_F_000     376
_exptl_absorpt_coefficient_mu     0.210
_exptl_absorpt_correction_type     multi-scan
_exptl_absorpt_process_details
;
(SADABS;Bruker, 2001)
;
_exptl_absorpt_correction_T_min     0.944
_exptl_absorpt_correction_T_max     0.980
_exptl_special_details     ?
_diffrn_ambient_temperature     298(2)
_diffrn_radiation_type     MoK\a
_diffrn_radiation_wavelength     0.71073
_diffrn_radiation_source     'fine-focus sealed tube'
_diffrn_radiation_monochromator     graphite
_diffrn_measurement_device_type     'Bruker SMART CCD area-detector'
_diffrn_measurement_method     '\f and \w scans'
_diffrn_detector_area_resol_mean     8.34
_diffrn_reflns_number     6717
_diffrn_reflns_av_R_equivalents     0.0107
_diffrn_reflns_av_sigmaI/netI     0.0173
_diffrn_reflns_theta_min     1.85
_diffrn_reflns_theta_max     28.31
_diffrn_reflns_theta_full     28.31
_diffrn_measured_fraction_theta_max     0.963
_diffrn_measured_fraction_theta_full     0.963
_diffrn_reflns_limit_h_min     -10
_diffrn_reflns_limit_h_max     10
_diffrn_reflns_limit_k_min     -12
_diffrn_reflns_limit_k_max     12
_diffrn_reflns_limit_l_min     -15
_diffrn_reflns_limit_l_max     16
_refine_special_details
;
Refinement of <i>F</i>^2^ against ALL reflections. The weighted <i>R</i>-factor
<i>wR</i> and goodness of fit <i>S</i> are based on <i>F</i>^2^, conventional
<i>R</i>-factors <i>R</i> are based on <i>F</i>, with <i>F</i> set to zero for
negative <i>F</i>^2^. The threshold expression of <i>F</i>^2^ >
\s(<i>F</i>^2^) is used only for calculating <i>R</i>-factors(gt) <i>etc</i>.
and is not relevant to the choice of reflections for refinement.
<i>R</i>-factors based on <i>F</i>^2^ are statistically about twice as large
as those based on <i>F</i>, and <i>R</i>- factors based on ALL data will be
even larger.
;
_reflns_number_total     4134
_reflns_number_gt     3740
_reflns_threshold_expression     'I>2\s(I)'
_refine_ls_structure_factor_coef     Fsqd
_refine_ls_matrix_type     full
_refine_ls_R_factor_all     0.0428
_refine_ls_R_factor_gt     0.0396
_refine_ls_wR_factor_gt     0.1108
_refine_ls_wR_factor_ref     0.1141
_refine_ls_goodness_of_fit_ref     1.041
_refine_ls_restrained_S_all     1.041
_refine_ls_number_reflns     4134
_refine_ls_number_parameters     235
_refine_ls_number_restraints     0
_refine_ls_hydrogen_treatment     constr
_refine_ls_weighting_scheme     calc
_refine_ls_weighting_details
         'calc w=1/[\s^2^(Fo^2^)+(0.0641P)^2^+0.1897P] where P=(Fo^2^+2Fc^2^)/3'
_atom_sites_solution_hydrogens     geom
_atom_sites_solution_primary     direct
_atom_sites_solution_secondary     difmap
_refine_ls_shift/su_max     0.000
_refine_ls_shift/su_mean     0.000
_refine_diff_density_max     0.267
_refine_diff_density_min     -0.217
_refine_ls_extinction_method     none
_refine_ls_extinction_coef     ?
loop_
    _atom_type_symbol
    _atom_type_description
    _atom_type_scat_dispersion_real
    _atom_type_scat_dispersion_imag
    _atom_type_scat_source
    'C' 'C' 0.0033 0.0016
                         'International Tables Vol C Tables 4.2.6.8 and 6.1.1.4'
    'H' 'H' 0.0000 0.0000
                         'International Tables Vol C Tables 4.2.6.8 and 6.1.1.4'
    'N' 'N' 0.0061 0.0033
                         'International Tables Vol C Tables 4.2.6.8 and 6.1.1.4'
    'O' 'O' 0.0106 0.0060
                         'International Tables Vol C Tables 4.2.6.8 and 6.1.1.4'
    'S' 'S' 0.1246 0.1234
                         'International Tables Vol C Tables 4.2.6.8 and 6.1.1.4'
_computing_data_collection
;
SMART (Bruker, 2001)
;
_computing_cell_refinement
;
SAINT (Bruker, 2001)
;
_computing_data_reduction
;
SAINT (Bruker, 2001)
;
_computing_structure_solution
;
SHELXS97 (Sheldrick, 2008)
;
_computing_structure_refinement
;
SHELXL97 (Sheldrick, 2008)
;
_computing_molecular_graphics
;
SHELXTL (Sheldrick, 2008) and PLATON (Spek, 2009)
;
_computing_publication_material
;
SHELXTL (Sheldrick, 2008) and PLATON (Spek, 2009)
;
loop_
    _atom_site_type_symbol
    _atom_site_label
    _atom_site_fract_x
    _atom_site_fract_y
    _atom_site_fract_z
    _atom_site_U_iso_or_equiv
    _atom_site_adp_type
    _atom_site_calc_flag
    _atom_site_refinement_flags
    _atom_site_occupancy
    _atom_site_symmetry_multiplicity
    _atom_site_disorder_assembly
    _atom_site_disorder_group
    C C1 0.40466(16) 0.89852(13) 0.24333(11) 0.0341(2) Uani d . 1 1 . .
    H H1 0.4994 0.9538 0.1750 0.041 Uiso calc R 1 1 . .
    C C2 0.24767(17) 0.93163(15) 0.44754(11) 0.0391(3) Uani d . 1 1 . .
    C C3 0.20773(17) 0.77262(15) 0.49057(12) 0.0410(3) Uani d . 1 1 . .
    C C4 0.0634(2) 0.7216(2) 0.59206(15) 0.0564(4) Uani d . 1 1 . .
    H H4 -0.0095 0.7869 0.6269 0.068 Uiso calc R 1 1 . .
    C C5 0.0280(2) 0.5748(2) 0.64110(17) 0.0680(5) Uani d . 1 1 . .
    H H5 -0.0695 0.5418 0.7081 0.082 Uiso calc R 1 1 . .
    C C6 0.1362(3) 0.47728(19) 0.59128(18) 0.0648(5) Uani d . 1 1 . .
    H H6 0.1130 0.3784 0.6262 0.078 Uiso calc R 1 1 . .
    C C7 0.2786(2) 0.52435(16) 0.49030(16) 0.0524(4) Uani d . 1 1 . .
    H H7 0.3506 0.4577 0.4566 0.063 Uiso calc R 1 1 . .
    C C8 0.31425(17) 0.67210(15) 0.43888(12) 0.0401(3) Uani d . 1 1 . .
    C C9 0.26990(16) 0.87025(13) 0.18964(11) 0.0341(2) Uani d . 1 1 . .
    C C10 0.32579(18) 0.81159(17) 0.09111(13) 0.0453(3) Uani d . 1 1 . .
    H H10 0.4421 0.7916 0.0610 0.054 Uiso calc R 1 1 . .
    C C11 0.2116(2) 0.78271(18) 0.03749(14) 0.0506(4) Uani d . 1 1 . .
    H H11 0.2490 0.7427 -0.0279 0.061 Uiso calc R 1 1 . .
    C C12 0.03947(18) 0.81485(15) 0.08353(13) 0.0426(3) Uani d . 1 1 . .
    C C13 -0.01978(17) 0.87506(15) 0.17920(12) 0.0417(3) Uani d . 1 1 . .
    H H13 -0.1357 0.8970 0.2075 0.050 Uiso calc R 1 1 . .
    C C14 0.09643(17) 0.90258(14) 0.23300(12) 0.0382(3) Uani d . 1 1 . .
    H H14 0.0583 0.9428 0.2982 0.046 Uiso calc R 1 1 . .
    C C15 0.40376(17) 1.13574(13) 0.28246(11) 0.0365(3) Uani d . 1 1 . .
    C C16 0.5298(2) 1.18389(18) 0.31737(16) 0.0568(4) Uani d . 1 1 . .
    H H16 0.5749 1.1211 0.3736 0.068 Uiso calc R 1 1 . .
    C C17 0.5879(3) 1.3269(2) 0.26738(18) 0.0690(5) Uani d . 1 1 . .
    H H17 0.6711 1.3606 0.2915 0.083 Uiso calc R 1 1 . .
    C C18 0.5242(3) 1.41946(17) 0.18278(15) 0.0614(4) Uani d . 1 1 . .
    H H18 0.5650 1.5150 0.1492 0.074 Uiso calc R 1 1 . .
    C C19 0.4004(2) 1.37082(17) 0.14789(14) 0.0547(4) Uani d . 1 1 . .
    H H19 0.3571 1.4336 0.0906 0.066 Uiso calc R 1 1 . .
    C C20 0.33929(19) 1.22879(16) 0.19738(12) 0.0440(3) Uani d . 1 1 . .
    H H20 0.2551 1.1961 0.1735 0.053 Uiso calc R 1 1 . .
    N N1 0.34692(14) 0.98628(11) 0.32873(9) 0.0368(2) Uani d . 1 1 . .
    N N2 -0.08292(19) 0.78339(17) 0.02700(13) 0.0568(3) Uani d . 1 1 . .
    O O1 0.19567(15) 1.00925(12) 0.51528(9) 0.0529(3) Uani d . 1 1 . .
    O O2 -0.22860(15) 0.82895(17) 0.05535(12) 0.0707(4) Uani d . 1 1 . .
    O O3 -0.0330(2) 0.7167(3) -0.0480(2) 0.1181(8) Uani d . 1 1 . .
    S S1 0.49691(4) 0.73128(4) 0.31028(3) 0.04094(11) Uani d . 1 1 . .
loop_
    _atom_site_aniso_label
    _atom_site_aniso_U_11
    _atom_site_aniso_U_22
    _atom_site_aniso_U_33
    _atom_site_aniso_U_12
    _atom_site_aniso_U_13
    _atom_site_aniso_U_23
    C1 0.0348(6) 0.0353(6) 0.0318(6) 0.0012(5) -0.0101(5) -0.0094(5)
    C2 0.0393(6) 0.0450(7) 0.0332(6) 0.0048(5) -0.0138(5) -0.0093(5)
    C3 0.0388(6) 0.0456(7) 0.0347(6) 0.0016(5) -0.0123(5) -0.0041(5)
    C4 0.0453(8) 0.0621(9) 0.0467(8) 0.0013(7) -0.0056(6) -0.0021(7)
    C5 0.0507(9) 0.0703(11) 0.0587(10) -0.0111(8) -0.0054(8) 0.0090(9)
    C6 0.0646(10) 0.0487(9) 0.0688(11) -0.0133(8) -0.0243(9) 0.0098(8)
    C7 0.0548(9) 0.0413(7) 0.0595(9) -0.0001(6) -0.0244(7) -0.0035(6)
    C8 0.0381(6) 0.0409(7) 0.0405(7) 0.0000(5) -0.0170(5) -0.0046(5)
    C9 0.0367(6) 0.0336(6) 0.0319(6) 0.0023(5) -0.0120(5) -0.0079(5)
    C10 0.0407(7) 0.0593(8) 0.0430(7) 0.0136(6) -0.0167(6) -0.0241(6)
    C11 0.0530(8) 0.0646(9) 0.0479(8) 0.0154(7) -0.0239(7) -0.0306(7)
    C12 0.0445(7) 0.0454(7) 0.0425(7) 0.0000(6) -0.0212(6) -0.0102(6)
    C13 0.0340(6) 0.0467(7) 0.0407(7) -0.0005(5) -0.0102(5) -0.0079(6)
    C14 0.0374(6) 0.0417(6) 0.0340(6) 0.0014(5) -0.0080(5) -0.0118(5)
    C15 0.0420(6) 0.0358(6) 0.0334(6) 0.0015(5) -0.0128(5) -0.0115(5)
    C16 0.0738(11) 0.0524(8) 0.0566(9) -0.0065(8) -0.0390(8) -0.0114(7)
    C17 0.0899(13) 0.0618(10) 0.0694(11) -0.0207(9) -0.0350(10) -0.0233(9)
    C18 0.0889(13) 0.0397(7) 0.0505(9) -0.0095(8) -0.0105(8) -0.0156(7)
    C19 0.0682(10) 0.0441(8) 0.0421(8) 0.0071(7) -0.0120(7) -0.0044(6)
    C20 0.0447(7) 0.0478(7) 0.0372(7) 0.0013(6) -0.0141(6) -0.0070(6)
    N1 0.0433(6) 0.0359(5) 0.0319(5) -0.0005(4) -0.0117(4) -0.0104(4)
    N2 0.0553(8) 0.0679(9) 0.0579(8) 0.0003(6) -0.0305(7) -0.0190(7)
    O1 0.0624(7) 0.0565(6) 0.0385(5) 0.0077(5) -0.0104(5) -0.0191(5)
    O2 0.0425(6) 0.1119(11) 0.0615(7) -0.0054(6) -0.0213(5) -0.0225(7)
    O3 0.1007(13) 0.1719(19) 0.1604(18) 0.0508(12) -0.0875(13) -0.1248(17)
    S1 0.03605(18) 0.04201(19) 0.04357(19) 0.00672(13) -0.01346(14) -0.01027(14)
_geom_special_details
;
All e.s.d.'s (except the e.s.d. in the dihedral angle between two l.s. planes)
are estimated using the full covariance matrix. The cell e.s.d.'s are taken
into account individually in the estimation of e.s.d.'s in distances, angles
and torsion angles; correlations between e.s.d.'s in cell parameters are only
used when they are defined by crystal symmetry. An approximate (isotropic)
treatment of cell e.s.d.'s is used for estimating e.s.d.'s involving l.s.
planes.
;
loop_
    _geom_bond_atom_site_label_1
    _geom_bond_atom_site_label_2
    _geom_bond_site_symmetry_2
    _geom_bond_distance
    _geom_bond_publ_flag
    C1 N1 . 1.4570(15) ?
    C1 C9 . 1.5203(17) ?
    C1 S1 . 1.8200(13) ?
    C1 H1 . 0.9800 ?
    C2 O1 . 1.2186(17) ?
    C2 N1 . 1.3702(17) ?
    C2 C3 . 1.4921(19) ?
    C3 C4 . 1.394(2) ?
    C3 C8 . 1.400(2) ?
    C4 C5 . 1.379(3) ?
    C4 H4 . 0.9300 ?
    C5 C6 . 1.374(3) ?
    C5 H5 . 0.9300 ?
    C6 C7 . 1.376(3) ?
    C6 H6 . 0.9300 ?
    C7 C8 . 1.390(2) ?
    C7 H7 . 0.9300 ?
    C8 S1 . 1.7574(14) ?
    C9 C14 . 1.3916(18) ?
    C9 C10 . 1.3920(18) ?
    C10 C11 . 1.377(2) ?
    C10 H10 . 0.9300 ?
    C11 C12 . 1.386(2) ?
    C11 H11 . 0.9300 ?
    C12 C13 . 1.373(2) ?
    C12 N2 . 1.4695(18) ?
    C13 C14 . 1.3878(19) ?
    C13 H13 . 0.9300 ?
    C14 H14 . 0.9300 ?
    C15 C20 . 1.3807(19) ?
    C15 C16 . 1.3817(19) ?
    C15 N1 . 1.4371(16) ?
    C16 C17 . 1.385(2) ?
    C16 H16 . 0.9300 ?
    C17 C18 . 1.371(3) ?
    C17 H17 . 0.9300 ?
    C18 C19 . 1.368(3) ?
    C18 H18 . 0.9300 ?
    C19 C20 . 1.383(2) ?
    C19 H19 . 0.9300 ?
    C20 H20 . 0.9300 ?
    N2 O3 . 1.205(2) ?
    N2 O2 . 1.2166(19) ?
loop_
    _geom_angle_atom_site_label_1
    _geom_angle_atom_site_label_2
    _geom_angle_atom_site_label_3
    _geom_angle_site_symmetry_1
    _geom_angle_site_symmetry_3
    _geom_angle
    _geom_angle_publ_flag
    N1 C1 C9 . . 114.94(10) ?
    N1 C1 S1 . . 110.58(8) ?
    C9 C1 S1 . . 111.83(8) ?
    N1 C1 H1 . . 106.3 ?
    C9 C1 H1 . . 106.3 ?
    S1 C1 H1 . . 106.3 ?
    O1 C2 N1 . . 121.47(13) ?
    O1 C2 C3 . . 121.52(12) ?
    N1 C2 C3 . . 117.00(11) ?
    C4 C3 C8 . . 118.67(14) ?
    C4 C3 C2 . . 118.08(13) ?
    C8 C3 C2 . . 123.11(12) ?
    C5 C4 C3 . . 120.44(17) ?
    C5 C4 H4 . . 119.8 ?
    C3 C4 H4 . . 119.8 ?
    C6 C5 C4 . . 120.23(16) ?
    C6 C5 H5 . . 119.9 ?
    C4 C5 H5 . . 119.9 ?
    C5 C6 C7 . . 120.67(16) ?
    C5 C6 H6 . . 119.7 ?
    C7 C6 H6 . . 119.7 ?
    C6 C7 C8 . . 119.64(16) ?
    C6 C7 H7 . . 120.2 ?
    C8 C7 H7 . . 120.2 ?
    C7 C8 C3 . . 120.31(14) ?
    C7 C8 S1 . . 119.34(12) ?
    C3 C8 S1 . . 120.34(10) ?
    C14 C9 C10 . . 119.35(12) ?
    C14 C9 C1 . . 123.12(11) ?
    C10 C9 C1 . . 117.53(11) ?
    C11 C10 C9 . . 121.02(13) ?
    C11 C10 H10 . . 119.5 ?
    C9 C10 H10 . . 119.5 ?
    C10 C11 C12 . . 118.22(13) ?
    C10 C11 H11 . . 120.9 ?
    C12 C11 H11 . . 120.9 ?
    C13 C12 C11 . . 122.37(12) ?
    C13 C12 N2 . . 119.26(13) ?
    C11 C12 N2 . . 118.37(13) ?
    C12 C13 C14 . . 118.81(13) ?
    C12 C13 H13 . . 120.6 ?
    C14 C13 H13 . . 120.6 ?
    C13 C14 C9 . . 120.22(12) ?
    C13 C14 H14 . . 119.9 ?
    C9 C14 H14 . . 119.9 ?
    C20 C15 C16 . . 120.19(13) ?
    C20 C15 N1 . . 119.55(12) ?
    C16 C15 N1 . . 120.15(12) ?
    C15 C16 C17 . . 119.06(15) ?
    C15 C16 H16 . . 120.5 ?
    C17 C16 H16 . . 120.5 ?
    C18 C17 C16 . . 120.85(16) ?
    C18 C17 H17 . . 119.6 ?
    C16 C17 H17 . . 119.6 ?
    C19 C18 C17 . . 119.80(15) ?
    C19 C18 H18 . . 120.1 ?
    C17 C18 H18 . . 120.1 ?
    C18 C19 C20 . . 120.37(15) ?
    C18 C19 H19 . . 119.8 ?
    C20 C19 H19 . . 119.8 ?
    C15 C20 C19 . . 119.72(14) ?
    C15 C20 H20 . . 120.1 ?
    C19 C20 H20 . . 120.1 ?
    C2 N1 C15 . . 120.70(10) ?
    C2 N1 C1 . . 123.15(11) ?
    C15 N1 C1 . . 116.13(10) ?
    O3 N2 O2 . . 122.84(14) ?
    O3 N2 C12 . . 118.39(15) ?
    O2 N2 C12 . . 118.73(14) ?
    C8 S1 C1 . . 96.00(6) ?
loop_
    _geom_torsion_atom_site_label_1
    _geom_torsion_atom_site_label_2
    _geom_torsion_atom_site_label_3
    _geom_torsion_atom_site_label_4
    _geom_torsion_site_symmetry_1
    _geom_torsion_site_symmetry_2
    _geom_torsion_site_symmetry_3
    _geom_torsion_site_symmetry_4
    _geom_torsion
    _geom_torsion_publ_flag
    O1 C2 C3 C4 . . . . 22.9(2) ?
    N1 C2 C3 C4 . . . . -157.74(13) ?
    O1 C2 C3 C8 . . . . -152.79(14) ?
    N1 C2 C3 C8 . . . . 26.57(18) ?
    C8 C3 C4 C5 . . . . 0.8(2) ?
    C2 C3 C4 C5 . . . . -175.10(15) ?
    C3 C4 C5 C6 . . . . 0.9(3) ?
    C4 C5 C6 C7 . . . . -1.6(3) ?
    C5 C6 C7 C8 . . . . 0.6(3) ?
    C6 C7 C8 C3 . . . . 1.1(2) ?
    C6 C7 C8 S1 . . . . 179.73(13) ?
    C4 C3 C8 C7 . . . . -1.8(2) ?
    C2 C3 C8 C7 . . . . 173.91(13) ?
    C4 C3 C8 S1 . . . . 179.59(11) ?
    C2 C3 C8 S1 . . . . -4.74(18) ?
    N1 C1 C9 C14 . . . . -10.83(17) ?
    S1 C1 C9 C14 . . . . 116.32(12) ?
    N1 C1 C9 C10 . . . . 167.99(12) ?
    S1 C1 C9 C10 . . . . -64.86(14) ?
    C14 C9 C10 C11 . . . . -1.2(2) ?
    C1 C9 C10 C11 . . . . 179.93(13) ?
    C9 C10 C11 C12 . . . . 0.6(2) ?
    C10 C11 C12 C13 . . . . 0.6(2) ?
    C10 C11 C12 N2 . . . . -179.65(14) ?
    C11 C12 C13 C14 . . . . -1.1(2) ?
    N2 C12 C13 C14 . . . . 179.16(12) ?
    C12 C13 C14 C9 . . . . 0.4(2) ?
    C10 C9 C14 C13 . . . . 0.7(2) ?
    C1 C9 C14 C13 . . . . 179.49(12) ?
    C20 C15 C16 C17 . . . . 1.1(3) ?
    N1 C15 C16 C17 . . . . 177.15(16) ?
    C15 C16 C17 C18 . . . . -1.2(3) ?
    C16 C17 C18 C19 . . . . 0.7(3) ?
    C17 C18 C19 C20 . . . . -0.1(3) ?
    C16 C15 C20 C19 . . . . -0.5(2) ?
    N1 C15 C20 C19 . . . . -176.61(13) ?
    C18 C19 C20 C15 . . . . 0.0(2) ?
    O1 C2 N1 C15 . . . . 4.6(2) ?
    C3 C2 N1 C15 . . . . -174.72(11) ?
    O1 C2 N1 C1 . . . . -176.96(12) ?
    C3 C2 N1 C1 . . . . 3.67(18) ?
    C20 C15 N1 C2 . . . . -112.20(14) ?
    C16 C15 N1 C2 . . . . 71.69(18) ?
    C20 C15 N1 C1 . . . . 69.30(16) ?
    C16 C15 N1 C1 . . . . -106.80(15) ?
    C9 C1 N1 C2 . . . . 79.64(15) ?
    S1 C1 N1 C2 . . . . -48.15(14) ?
    C9 C1 N1 C15 . . . . -101.90(12) ?
    S1 C1 N1 C15 . . . . 130.31(10) ?
    C13 C12 N2 O3 . . . . -172.21(19) ?
    C11 C12 N2 O3 . . . . 8.0(3) ?
    C13 C12 N2 O2 . . . . 9.7(2) ?
    C11 C12 N2 O2 . . . . -170.08(16) ?
    C7 C8 S1 C1 . . . . 148.50(12) ?
    C3 C8 S1 C1 . . . . -32.84(12) ?
    N1 C1 S1 C8 . . . . 56.20(9) ?
    C9 C1 S1 C8 . . . . -73.27(9) ?
loop_
    _geom_hbond_atom_site_label_D
    _geom_hbond_atom_site_label_H
    _geom_hbond_atom_site_label_A
    _geom_hbond_site_symmetry_A
    _geom_hbond_distance_DH
    _geom_hbond_distance_HA
    _geom_hbond_distance_DA
    _geom_hbond_angle_DHA
    _geom_hbond_publ_flag
    C20 H20 O3 2_575 0.93 2.68 3.468(2) 143 yes
    C1 H1 O2 1_655 0.98 2.65 3.2851(18) 123 no
    C14 H14 O1 2_576 0.93 2.65 3.4886(17) 150 yes
    C11 H11 Cg1 2_675 0.93 2.85 3.646(2) 144 yes
    C17 H17 Cg2 2_676 0.93 2.77 3.630(2) 154 yes
_iucr_refine_instructions_details
;
TITL ljs17s (I) in P-1
CELL 0.71073   8.1787   9.6190  12.0881  73.673  71.158  86.167
ZERR    2.00   0.0012   0.0014   0.0018   0.003   0.003   0.003
LATT 1
SFAC C  H  N  O  S
UNIT 40 28 4 6 2
L.S. 9
BOND $H
FMAP 2
PLAN 2
MPLA C15 > c20
MPLA C3 > C8
HTAB
HTAB C20 O3_$3
EQIV $3 -x, 2-y, -z
HTAB C1 O2_$2
EQIV $2 1+x, y, z
HTAB C14 O1_$1
EQIV $1 -x, 2-y, 1-z
CONF
SIZE 0.22 0.20 0.11
TEMP 25
MPLA C3 > C8
MPLA C9 > C14
MPLA C15 > C20
MPLA C3 > C8
WGHT    0.064100    0.189700
FVAR       1.19959
MOLE 1
C1    1    0.404661    0.898524    0.243333    11.00000    0.03481    0.03531 =
         0.03179   -0.00936   -0.01014    0.00122
AFIX  13
H1    2    0.499402    0.953807    0.174980    11.00000   -1.20000
AFIX   0
C2    1    0.247669    0.931627    0.447542    11.00000    0.03928    0.04498 =
         0.03320   -0.00934   -0.01375    0.00475
C3    1    0.207732    0.772618    0.490566    11.00000    0.03876    0.04563 =
         0.03467   -0.00411   -0.01235    0.00157
C4    1    0.063390    0.721569    0.592057    11.00000    0.04527    0.06215 =
         0.04666   -0.00214   -0.00561    0.00128
AFIX  43
H4    2   -0.009518    0.786930    0.626914    11.00000   -1.20000
AFIX   0
C5    1    0.027996    0.574841    0.641103    11.00000    0.05066    0.07031 =
         0.05868    0.00905   -0.00537   -0.01114
AFIX  43
H5    2   -0.069452    0.541751    0.708138    11.00000   -1.20000
AFIX   0
C6    1    0.136223    0.477284    0.591277    11.00000    0.06461    0.04874 =
         0.06876    0.00976   -0.02434   -0.01329
AFIX  43
H6    2    0.112964    0.378445    0.626183    11.00000   -1.20000
AFIX   0
C7    1    0.278593    0.524353    0.490304    11.00000    0.05478    0.04132 =
         0.05945   -0.00346   -0.02441   -0.00008
AFIX  43
H7    2    0.350596    0.457706    0.456628    11.00000   -1.20000
AFIX   0
C8    1    0.314248    0.672100    0.438878    11.00000    0.03812    0.04085 =
         0.04050   -0.00463   -0.01699   -0.00001
C9    1    0.269898    0.870248    0.189643    11.00000    0.03670    0.03363 =
         0.03193   -0.00792   -0.01196    0.00229
C10   1    0.325794    0.811591    0.091111    11.00000    0.04074    0.05931 =
         0.04301   -0.02405   -0.01666    0.01357
AFIX  43
H10   2    0.442055    0.791596    0.061028    11.00000   -1.20000
AFIX   0
C11   1    0.211622    0.782713    0.037494    11.00000    0.05304    0.06459 =
         0.04787   -0.03062   -0.02389    0.01539
AFIX  43
H11   2    0.249045    0.742713   -0.027865    11.00000   -1.20000
AFIX   0
C12   1    0.039473    0.814849    0.083533    11.00000    0.04453    0.04540 =
         0.04246   -0.01016   -0.02117   -0.00004
C13   1   -0.019782    0.875059    0.179202    11.00000    0.03405    0.04669 =
         0.04067   -0.00786   -0.01022   -0.00047
AFIX  43
H13   2   -0.135718    0.897008    0.207454    11.00000   -1.20000
AFIX   0
C14   1    0.096427    0.902581    0.232995    11.00000    0.03737    0.04168 =
         0.03400   -0.01181   -0.00801    0.00136
AFIX  43
H14   2    0.058253    0.942763    0.298229    11.00000   -1.20000
AFIX   0
C15   1    0.403762    1.135740    0.282459    11.00000    0.04204    0.03583 =
         0.03335   -0.01148   -0.01282    0.00151
C16   1    0.529767    1.183886    0.317367    11.00000    0.07383    0.05245 =
         0.05665   -0.01142   -0.03896   -0.00651
AFIX  43
H16   2    0.574924    1.121145    0.373633    11.00000   -1.20000
AFIX   0
C17   1    0.587856    1.326891    0.267379    11.00000    0.08992    0.06178 =
         0.06940   -0.02325   -0.03498   -0.02070
AFIX  43
H17   2    0.671138    1.360580    0.291500    11.00000   -1.20000
AFIX   0
C18   1    0.524171    1.419455    0.182781    11.00000    0.08893    0.03967 =
         0.05046   -0.01564   -0.01046   -0.00953
AFIX  43
H18   2    0.565000    1.515016    0.149215    11.00000   -1.20000
AFIX   0
C19   1    0.400380    1.370819    0.147893    11.00000    0.06824    0.04406 =
         0.04212   -0.00443   -0.01198    0.00709
AFIX  43
H19   2    0.357071    1.433615    0.090582    11.00000   -1.20000
AFIX   0
C20   1    0.339294    1.228786    0.197382    11.00000    0.04471    0.04782 =
         0.03720   -0.00700   -0.01409    0.00133
AFIX  43
H20   2    0.255145    1.196086    0.173455    11.00000   -1.20000
AFIX   0
N1    3    0.346924    0.986276    0.328731    11.00000    0.04325    0.03587 =
         0.03187   -0.01036   -0.01170   -0.00050
N2    3   -0.082924    0.783388    0.026996    11.00000    0.05528    0.06786 =
         0.05794   -0.01896   -0.03051    0.00031
O1    4    0.195668    1.009246    0.515278    11.00000    0.06237    0.05649 =
         0.03852   -0.01909   -0.01042    0.00773
O2    4   -0.228605    0.828949    0.055350    11.00000    0.04248    0.11191 =
         0.06149   -0.02252   -0.02135   -0.00539
O3    4   -0.032963    0.716686   -0.047956    11.00000    0.10068    0.17190 =
         0.16039   -0.12479   -0.08754    0.05075
S1    5    0.496907    0.731277    0.310276    11.00000    0.03605    0.04201 =
         0.04357   -0.01027   -0.01346    0.00672
HKLF 4
REM  ljs17s in P-1
REM R1 =  0.0396 for   3740 Fo > 4sig(Fo)  and  0.0428 for all   4134 data
REM    235 parameters refined using      0 restraints
END
WGHT      0.0641      0.1897
REM Highest difference peak  0.267,  deepest hole -0.217,  1-sigma level  0.045
Q1    1   0.3306  0.8812  0.2248  11.00000  0.05    0.27
Q2    1   0.4020  0.6935  0.3678  11.00000  0.05    0.26
;
data_II
_database_code_depnum_ccdc_archive 'CCDC 1052205'
_audit_creation_method     SHELXL-97
_chemical_name_systematic
;
2-(2-Nitrophenyl)-3-phenyl-2,3-dihydro-4<i>H</i>-1,3-benzothiazin-4-one
;
_chemical_name_common     ?
_chemical_formula_moiety     'C20 H14 N2 O3 S'
_chemical_formula_sum     'C20 H14 N2 O3 S'
_chemical_formula_iupac     'C20 H14 N2 O3 S'
_chemical_formula_weight     362.39
_chemical_melting_point_gt     445
_chemical_melting_point_lt     450
_symmetry_cell_setting     monoclinic
_symmetry_space_group_name_H-M     'P 21/n'
_symmetry_space_group_name_Hall     '-P 2yn'
loop_
    _symmetry_equiv_pos_as_xyz
    'x, y, z'
    '-x+1/2, y+1/2, -z+1/2'
    '-x, -y, -z'
    'x-1/2, -y-1/2, z-1/2'
_cell_length_a     10.7396(19)
_cell_length_b     11.778(2)
_cell_length_c     13.532(2)
_cell_angle_alpha     90.00
_cell_angle_beta     96.933(3)
_cell_angle_gamma     90.00
_cell_volume     1699.2(5)
_cell_formula_units_Z     4
_cell_measurement_reflns_used     4222
_cell_measurement_theta_min     2.291
_cell_measurement_theta_max     28.196
_cell_measurement_temperature     298(2)
_exptl_crystal_description     block
_exptl_crystal_colour     colorless
_exptl_crystal_size_max     0.24
_exptl_crystal_size_mid     0.13
_exptl_crystal_size_min     0.13
_exptl_crystal_density_diffrn     1.417
_exptl_crystal_F_000     752
_exptl_absorpt_coefficient_mu     0.214
_exptl_absorpt_correction_type     multi-scan
_exptl_absorpt_process_details
;
(SADABS; Bruker, 2001)
;
_exptl_absorpt_correction_T_min     0.9505
_exptl_absorpt_correction_T_max     0.9728
_exptl_special_details     ?
_diffrn_ambient_temperature     298(2)
_diffrn_radiation_type     MoK\a
_diffrn_radiation_wavelength     0.71073
_diffrn_radiation_source     'fine-focus sealed tube'
_diffrn_radiation_monochromator     graphite
_diffrn_measurement_device_type     'Bruker CCD area-detector'
_diffrn_measurement_method     '\f and \w scans'
_diffrn_detector_area_resol_mean     8.34
_diffrn_reflns_number     15447
_diffrn_reflns_av_R_equivalents     0.0272
_diffrn_reflns_av_sigmaI/netI     0.0337
_diffrn_reflns_theta_min     2.29
_diffrn_reflns_theta_max     28.32
_diffrn_reflns_theta_full     28.32
_diffrn_measured_fraction_theta_max     0.989
_diffrn_measured_fraction_theta_full     0.989
_diffrn_reflns_limit_h_min     -14
_diffrn_reflns_limit_h_max     14
_diffrn_reflns_limit_k_min     -15
_diffrn_reflns_limit_k_max     14
_diffrn_reflns_limit_l_min     -17
_diffrn_reflns_limit_l_max     17
_refine_special_details
;
Refinement of <i>F</i>^2^ against ALL reflections. The weighted <i>R</i>-factor
<i>wR</i> and goodness of fit <i>S</i> are based on <i>F</i>^2^, conventional
<i>R</i>-factors <i>R</i> are based on <i>F</i>, with <i>F</i> set to zero for
negative <i>F</i>^2^. The threshold expression of <i>F</i>^2^ >
\s(<i>F</i>^2^) is used only for calculating <i>R</i>-factors(gt) <i>etc</i>.
and is not relevant to the choice of reflections for refinement.
<i>R</i>-factors based on <i>F</i>^2^ are statistically about twice as large
as those based on <i>F</i>, and <i>R</i>- factors based on ALL data will be
even larger.
;
_reflns_number_total     4192
_reflns_number_gt     3307
_reflns_threshold_expression     I>2\s(I)
_refine_ls_structure_factor_coef     Fsqd
_refine_ls_matrix_type     full
_refine_ls_R_factor_all     0.0660
_refine_ls_R_factor_gt     0.0506
_refine_ls_wR_factor_gt     0.1204
_refine_ls_wR_factor_ref     0.1277
_refine_ls_goodness_of_fit_ref     1.033
_refine_ls_restrained_S_all     1.033
_refine_ls_number_reflns     4192
_refine_ls_number_parameters     235
_refine_ls_number_restraints     0
_refine_ls_hydrogen_treatment     noref
_refine_ls_weighting_scheme     calc
_refine_ls_weighting_details
         'calc w=1/[\s^2^(Fo^2^)+(0.0634P)^2^+0.4290P] where P=(Fo^2^+2Fc^2^)/3'
_atom_sites_solution_hydrogens     geom
_atom_sites_solution_primary     direct
_atom_sites_solution_secondary     difmap
_refine_ls_shift/su_max     0.000
_refine_ls_shift/su_mean     0.000
_refine_diff_density_max     0.318
_refine_diff_density_min     -0.244
_refine_ls_extinction_method     none
_refine_ls_extinction_coef     ?
loop_
    _atom_type_symbol
    _atom_type_description
    _atom_type_scat_dispersion_real
    _atom_type_scat_dispersion_imag
    _atom_type_scat_source
    'C' 'C' 0.0033 0.0016
                         'International Tables Vol C Tables 4.2.6.8 and 6.1.1.4'
    'H' 'H' 0.0000 0.0000
                         'International Tables Vol C Tables 4.2.6.8 and 6.1.1.4'
    'N' 'N' 0.0061 0.0033
                         'International Tables Vol C Tables 4.2.6.8 and 6.1.1.4'
    'O' 'O' 0.0106 0.0060
                         'International Tables Vol C Tables 4.2.6.8 and 6.1.1.4'
    'S' 'S' 0.1246 0.1234
                         'International Tables Vol C Tables 4.2.6.8 and 6.1.1.4'
_computing_data_collection
;
SMART (Bruker, 2001)
;
_computing_cell_refinement
;
SMART (Bruker, 2001)
;
_computing_data_reduction
;
SAINT (Bruker, 2001)
;
_computing_structure_solution
;
SHELXS97 (Sheldrick, 2008)
;
_computing_structure_refinement
;
SHELXL97 (Sheldrick, 2008)
;
_computing_molecular_graphics
;
SHELXTL (Sheldrick, 2008) and PLATON (Spek, 2009)
;
_computing_publication_material
;
SHELXTL (Sheldrick, 2008)
;
loop_
    _atom_site_type_symbol
    _atom_site_label
    _atom_site_fract_x
    _atom_site_fract_y
    _atom_site_fract_z
    _atom_site_U_iso_or_equiv
    _atom_site_adp_type
    _atom_site_calc_flag
    _atom_site_refinement_flags
    _atom_site_occupancy
    _atom_site_symmetry_multiplicity
    _atom_site_disorder_assembly
    _atom_site_disorder_group
    C C1 0.28981(14) 0.46215(14) 0.18506(13) 0.0331(4) Uani d . 1 1 . .
    H H1 0.2834 0.5426 0.2022 0.040 Uiso calc R 1 1 . .
    C C2 0.46574(15) 0.33061(16) 0.16797(14) 0.0397(4) Uani d . 1 1 . .
    C C3 0.37791(15) 0.26178(15) 0.09805(13) 0.0366(4) Uani d . 1 1 . .
    C C4 0.40908(18) 0.14818(16) 0.08454(14) 0.0436(4) Uani d . 1 1 . .
    H H4 0.4780 0.1169 0.1233 0.052 Uiso calc R 1 1 . .
    C C5 0.3393(2) 0.08211(18) 0.01489(16) 0.0522(5) Uani d . 1 1 . .
    H H5 0.3592 0.0059 0.0082 0.063 Uiso calc R 1 1 . .
    C C6 0.2394(2) 0.12935(19) -0.04536(16) 0.0533(5) Uani d . 1 1 . .
    H H6 0.1943 0.0853 -0.0942 0.064 Uiso calc R 1 1 . .
    C C7 0.20612(18) 0.24112(18) -0.03363(14) 0.0468(5) Uani d . 1 1 . .
    H H7 0.1388 0.2723 -0.0744 0.056 Uiso calc R 1 1 . .
    C C8 0.27389(16) 0.30731(15) 0.03961(13) 0.0374(4) Uani d . 1 1 . .
    C C9 0.21338(14) 0.39669(14) 0.25355(12) 0.0335(4) Uani d . 1 1 . .
    C C10 0.27005(18) 0.31979(15) 0.32244(14) 0.0429(4) Uani d . 1 1 . .
    H H10 0.3563 0.3091 0.3270 0.051 Uiso calc R 1 1 . .
    C C11 0.2016(2) 0.25840(18) 0.38472(14) 0.0522(5) Uani d . 1 1 . .
    H H11 0.2424 0.2082 0.4309 0.063 Uiso calc R 1 1 . .
    C C12 0.0733(2) 0.2715(2) 0.37837(16) 0.0591(6) Uani d . 1 1 . .
    H H12 0.0274 0.2296 0.4196 0.071 Uiso calc R 1 1 . .
    C C13 0.0137(2) 0.3465(2) 0.31115(16) 0.0545(5) Uani d . 1 1 . .
    H H13 -0.0729 0.3552 0.3060 0.065 Uiso calc R 1 1 . .
    C C14 0.08287(16) 0.40890(17) 0.25134(13) 0.0402(4) Uani d . 1 1 . .
    C C15 0.50767(15) 0.51223(15) 0.25360(13) 0.0353(4) Uani d . 1 1 . .
    C C16 0.62065(16) 0.53924(16) 0.21859(14) 0.0408(4) Uani d . 1 1 . .
    H H16 0.6429 0.5045 0.1615 0.049 Uiso calc R 1 1 . .
    C C17 0.69952(17) 0.61808(18) 0.26934(15) 0.0474(5) Uani d . 1 1 . .
    H H17 0.7754 0.6358 0.2465 0.057 Uiso calc R 1 1 . .
    C C18 0.66703(19) 0.67052(19) 0.35309(16) 0.0533(5) Uani d . 1 1 . .
    H H18 0.7207 0.7234 0.3868 0.064 Uiso calc R 1 1 . .
    C C19 0.55443(19) 0.6444(2) 0.38714(16) 0.0545(5) Uani d . 1 1 . .
    H H19 0.5319 0.6805 0.4435 0.065 Uiso calc R 1 1 . .
    C C20 0.47462(17) 0.56458(17) 0.33784(15) 0.0455(5) Uani d . 1 1 . .
    H H20 0.3993 0.5465 0.3615 0.055 Uiso calc R 1 1 . .
    N N1 0.42334(12) 0.43381(12) 0.19877(11) 0.0357(3) Uani d . 1 1 . .
    N N2 0.01309(14) 0.49390(17) 0.18749(13) 0.0497(4) Uani d . 1 1 . .
    O O1 0.57182(12) 0.29780(12) 0.19525(12) 0.0591(4) Uani d . 1 1 . .
    O O2 0.06296(14) 0.58460(14) 0.17327(12) 0.0602(4) Uani d . 1 1 . .
    O O3 -0.09447(14) 0.47116(19) 0.15352(15) 0.0854(6) Uani d . 1 1 . .
    S S1 0.22755(4) 0.44863(4) 0.05436(3) 0.04088(15) Uani d . 1 1 . .
loop_
    _atom_site_aniso_label
    _atom_site_aniso_U_11
    _atom_site_aniso_U_22
    _atom_site_aniso_U_33
    _atom_site_aniso_U_12
    _atom_site_aniso_U_13
    _atom_site_aniso_U_23
    C1 0.0288(7) 0.0318(9) 0.0379(9) 0.0023(6) 0.0007(6) -0.0011(7)
    C2 0.0333(8) 0.0393(10) 0.0466(10) 0.0038(7) 0.0054(7) -0.0010(8)
    C3 0.0377(8) 0.0358(9) 0.0373(9) -0.0005(7) 0.0088(7) -0.0009(7)
    C4 0.0498(10) 0.0381(10) 0.0446(10) 0.0029(8) 0.0120(8) 0.0015(8)
    C5 0.0664(13) 0.0383(11) 0.0544(12) -0.0044(9) 0.0179(10) -0.0094(9)
    C6 0.0589(12) 0.0542(13) 0.0473(11) -0.0127(10) 0.0090(9) -0.0137(10)
    C7 0.0466(10) 0.0545(12) 0.0391(10) -0.0037(9) 0.0039(8) -0.0051(9)
    C8 0.0383(8) 0.0416(10) 0.0339(9) -0.0012(7) 0.0104(7) 0.0013(7)
    C9 0.0336(8) 0.0312(9) 0.0353(8) 0.0002(6) 0.0031(6) -0.0078(7)
    C10 0.0483(10) 0.0380(10) 0.0419(10) 0.0031(8) 0.0039(8) -0.0018(8)
    C11 0.0805(14) 0.0378(11) 0.0394(10) -0.0037(10) 0.0124(10) -0.0033(8)
    C12 0.0815(15) 0.0509(13) 0.0504(12) -0.0203(11) 0.0305(11) -0.0108(10)
    C13 0.0473(10) 0.0632(14) 0.0563(12) -0.0125(10) 0.0193(9) -0.0170(11)
    C14 0.0364(8) 0.0436(10) 0.0408(10) -0.0010(7) 0.0056(7) -0.0112(8)
    C15 0.0299(7) 0.0355(9) 0.0392(9) -0.0010(7) -0.0010(6) 0.0030(7)
    C16 0.0350(8) 0.0454(11) 0.0422(10) -0.0016(7) 0.0050(7) 0.0013(8)
    C17 0.0337(8) 0.0512(12) 0.0565(12) -0.0090(8) 0.0028(8) 0.0037(9)
    C18 0.0478(11) 0.0530(13) 0.0565(12) -0.0126(9) -0.0045(9) -0.0073(10)
    C19 0.0520(11) 0.0595(13) 0.0516(12) -0.0069(10) 0.0049(9) -0.0183(10)
    C20 0.0382(9) 0.0511(12) 0.0479(11) -0.0049(8) 0.0081(8) -0.0060(9)
    N1 0.0272(6) 0.0349(8) 0.0444(8) 0.0005(5) 0.0015(6) -0.0035(6)
    N2 0.0339(8) 0.0658(12) 0.0491(10) 0.0129(8) 0.0040(7) -0.0089(9)
    O1 0.0378(7) 0.0496(9) 0.0862(11) 0.0134(6) -0.0069(7) -0.0107(8)
    O2 0.0572(9) 0.0487(9) 0.0732(11) 0.0146(7) 0.0014(7) -0.0018(8)
    O3 0.0352(8) 0.1241(17) 0.0925(14) 0.0023(9) -0.0104(8) 0.0063(12)
    S1 0.0424(2) 0.0428(3) 0.0361(2) 0.00758(19) -0.00063(18) 0.00295(19)
_geom_special_details
;
All e.s.d.'s (except the e.s.d. in the dihedral angle between two l.s. planes)
are estimated using the full covariance matrix. The cell e.s.d.'s are taken
into account individually in the estimation of e.s.d.'s in distances, angles
and torsion angles; correlations between e.s.d.'s in cell parameters are only
used when they are defined by crystal symmetry. An approximate (isotropic)
treatment of cell e.s.d.'s is used for estimating e.s.d.'s involving l.s.
planes.
;
loop_
    _geom_bond_atom_site_label_1
    _geom_bond_atom_site_label_2
    _geom_bond_site_symmetry_2
    _geom_bond_distance
    _geom_bond_publ_flag
    C1 N1 . 1.462(2) ?
    C1 C9 . 1.520(2) ?
    C1 S1 . 1.8207(17) ?
    C1 H1 . 0.9800 ?
    C2 O1 . 1.217(2) ?
    C2 N1 . 1.380(2) ?
    C2 C3 . 1.492(2) ?
    C3 C8 . 1.396(2) ?
    C3 C4 . 1.397(3) ?
    C4 C5 . 1.373(3) ?
    C4 H4 . 0.9300 ?
    C5 C6 . 1.384(3) ?
    C5 H5 . 0.9300 ?
    C6 C7 . 1.378(3) ?
    C6 H6 . 0.9300 ?
    C7 C8 . 1.395(3) ?
    C7 H7 . 0.9300 ?
    C8 S1 . 1.7557(19) ?
    C9 C10 . 1.387(2) ?
    C9 C14 . 1.406(2) ?
    C10 C11 . 1.386(3) ?
    C10 H10 . 0.9300 ?
    C11 C12 . 1.379(3) ?
    C11 H11 . 0.9300 ?
    C12 C13 . 1.370(3) ?
    C12 H12 . 0.9300 ?
    C13 C14 . 1.375(3) ?
    C13 H13 . 0.9300 ?
    C14 N2 . 1.468(3) ?
    C15 C20 . 1.380(3) ?
    C15 C16 . 1.392(2) ?
    C15 N1 . 1.436(2) ?
    C16 C17 . 1.382(3) ?
    C16 H16 . 0.9300 ?
    C17 C18 . 1.372(3) ?
    C17 H17 . 0.9300 ?
    C18 C19 . 1.380(3) ?
    C18 H18 . 0.9300 ?
    C19 C20 . 1.388(3) ?
    C19 H19 . 0.9300 ?
    C20 H20 . 0.9300 ?
    N2 O3 . 1.220(2) ?
    N2 O2 . 1.221(2) ?
loop_
    _geom_angle_atom_site_label_1
    _geom_angle_atom_site_label_2
    _geom_angle_atom_site_label_3
    _geom_angle_site_symmetry_1
    _geom_angle_site_symmetry_3
    _geom_angle
    _geom_angle_publ_flag
    N1 C1 C9 . . 113.60(14) ?
    N1 C1 S1 . . 110.05(11) ?
    C9 C1 S1 . . 112.70(11) ?
    N1 C1 H1 . . 106.7 ?
    C9 C1 H1 . . 106.7 ?
    S1 C1 H1 . . 106.7 ?
    O1 C2 N1 . . 121.25(16) ?
    O1 C2 C3 . . 121.10(16) ?
    N1 C2 C3 . . 117.63(14) ?
    C8 C3 C4 . . 118.82(17) ?
    C8 C3 C2 . . 123.50(16) ?
    C4 C3 C2 . . 117.42(16) ?
    C5 C4 C3 . . 120.90(19) ?
    C5 C4 H4 . . 119.6 ?
    C3 C4 H4 . . 119.6 ?
    C4 C5 C6 . . 119.78(19) ?
    C4 C5 H5 . . 120.1 ?
    C6 C5 H5 . . 120.1 ?
    C7 C6 C5 . . 120.66(19) ?
    C7 C6 H6 . . 119.7 ?
    C5 C6 H6 . . 119.7 ?
    C6 C7 C8 . . 119.68(19) ?
    C6 C7 H7 . . 120.2 ?
    C8 C7 H7 . . 120.2 ?
    C7 C8 C3 . . 120.08(17) ?
    C7 C8 S1 . . 118.68(14) ?
    C3 C8 S1 . . 121.22(13) ?
    C10 C9 C14 . . 115.90(17) ?
    C10 C9 C1 . . 121.04(15) ?
    C14 C9 C1 . . 123.06(15) ?
    C11 C10 C9 . . 121.84(19) ?
    C11 C10 H10 . . 119.1 ?
    C9 C10 H10 . . 119.1 ?
    C12 C11 C10 . . 120.2(2) ?
    C12 C11 H11 . . 119.9 ?
    C10 C11 H11 . . 119.9 ?
    C13 C12 C11 . . 119.80(19) ?
    C13 C12 H12 . . 120.1 ?
    C11 C12 H12 . . 120.1 ?
    C12 C13 C14 . . 119.52(19) ?
    C12 C13 H13 . . 120.2 ?
    C14 C13 H13 . . 120.2 ?
    C13 C14 C9 . . 122.74(19) ?
    C13 C14 N2 . . 115.91(17) ?
    C9 C14 N2 . . 121.29(17) ?
    C20 C15 C16 . . 120.06(16) ?
    C20 C15 N1 . . 120.35(15) ?
    C16 C15 N1 . . 119.52(16) ?
    C17 C16 C15 . . 119.45(18) ?
    C17 C16 H16 . . 120.3 ?
    C15 C16 H16 . . 120.3 ?
    C18 C17 C16 . . 120.73(18) ?
    C18 C17 H17 . . 119.6 ?
    C16 C17 H17 . . 119.6 ?
    C17 C18 C19 . . 119.73(18) ?
    C17 C18 H18 . . 120.1 ?
    C19 C18 H18 . . 120.1 ?
    C18 C19 C20 . . 120.38(19) ?
    C18 C19 H19 . . 119.8 ?
    C20 C19 H19 . . 119.8 ?
    C15 C20 C19 . . 119.64(18) ?
    C15 C20 H20 . . 120.2 ?
    C19 C20 H20 . . 120.2 ?
    C2 N1 C15 . . 120.81(13) ?
    C2 N1 C1 . . 121.14(14) ?
    C15 N1 C1 . . 117.81(13) ?
    O3 N2 O2 . . 123.10(19) ?
    O3 N2 C14 . . 117.7(2) ?
    O2 N2 C14 . . 119.16(15) ?
    C8 S1 C1 . . 96.74(8) ?
loop_
    _geom_torsion_atom_site_label_1
    _geom_torsion_atom_site_label_2
    _geom_torsion_atom_site_label_3
    _geom_torsion_atom_site_label_4
    _geom_torsion_site_symmetry_1
    _geom_torsion_site_symmetry_2
    _geom_torsion_site_symmetry_3
    _geom_torsion_site_symmetry_4
    _geom_torsion
    _geom_torsion_publ_flag
    O1 C2 C3 C8 . . . . -158.54(18) ?
    N1 C2 C3 C8 . . . . 20.1(3) ?
    O1 C2 C3 C4 . . . . 15.5(3) ?
    N1 C2 C3 C4 . . . . -165.94(16) ?
    C8 C3 C4 C5 . . . . 0.2(3) ?
    C2 C3 C4 C5 . . . . -174.05(17) ?
    C3 C4 C5 C6 . . . . 2.3(3) ?
    C4 C5 C6 C7 . . . . -2.5(3) ?
    C5 C6 C7 C8 . . . . 0.1(3) ?
    C6 C7 C8 C3 . . . . 2.5(3) ?
    C6 C7 C8 S1 . . . . -178.84(15) ?
    C4 C3 C8 C7 . . . . -2.7(3) ?
    C2 C3 C8 C7 . . . . 171.27(16) ?
    C4 C3 C8 S1 . . . . 178.72(13) ?
    C2 C3 C8 S1 . . . . -7.3(2) ?
    N1 C1 C9 C10 . . . . 1.1(2) ?
    S1 C1 C9 C10 . . . . 127.10(15) ?
    N1 C1 C9 C14 . . . . -178.54(15) ?
    S1 C1 C9 C14 . . . . -52.5(2) ?
    C14 C9 C10 C11 . . . . 0.4(3) ?
    C1 C9 C10 C11 . . . . -179.25(16) ?
    C9 C10 C11 C12 . . . . 1.0(3) ?
    C10 C11 C12 C13 . . . . -0.8(3) ?
    C11 C12 C13 C14 . . . . -0.7(3) ?
    C12 C13 C14 C9 . . . . 2.1(3) ?
    C12 C13 C14 N2 . . . . -175.09(18) ?
    C10 C9 C14 C13 . . . . -1.9(3) ?
    C1 C9 C14 C13 . . . . 177.69(17) ?
    C10 C9 C14 N2 . . . . 175.12(16) ?
    C1 C9 C14 N2 . . . . -5.3(3) ?
    C20 C15 C16 C17 . . . . 0.5(3) ?
    N1 C15 C16 C17 . . . . 177.50(16) ?
    C15 C16 C17 C18 . . . . -0.6(3) ?
    C16 C17 C18 C19 . . . . 0.0(3) ?
    C17 C18 C19 C20 . . . . 0.7(3) ?
    C16 C15 C20 C19 . . . . 0.2(3) ?
    N1 C15 C20 C19 . . . . -176.78(18) ?
    C18 C19 C20 C15 . . . . -0.8(3) ?
    O1 C2 N1 C15 . . . . 8.0(3) ?
    C3 C2 N1 C15 . . . . -170.55(15) ?
    O1 C2 N1 C1 . . . . -166.08(17) ?
    C3 C2 N1 C1 . . . . 15.3(2) ?
    C20 C15 N1 C2 . . . . -133.66(19) ?
    C16 C15 N1 C2 . . . . 49.4(2) ?
    C20 C15 N1 C1 . . . . 40.7(2) ?
    C16 C15 N1 C1 . . . . -136.33(17) ?
    C9 C1 N1 C2 . . . . 71.6(2) ?
    S1 C1 N1 C2 . . . . -55.81(19) ?
    C9 C1 N1 C15 . . . . -102.67(17) ?
    S1 C1 N1 C15 . . . . 129.90(13) ?
    C13 C14 N2 O3 . . . . -35.0(3) ?
    C9 C14 N2 O3 . . . . 147.80(19) ?
    C13 C14 N2 O2 . . . . 142.80(19) ?
    C9 C14 N2 O2 . . . . -34.4(3) ?
    C7 C8 S1 C1 . . . . 153.79(14) ?
    C3 C8 S1 C1 . . . . -27.57(16) ?
    N1 C1 S1 C8 . . . . 55.42(13) ?
    C9 C1 S1 C8 . . . . -72.50(13) ?
loop_
    _geom_hbond_atom_site_label_D
    _geom_hbond_atom_site_label_H
    _geom_hbond_atom_site_label_A
    _geom_hbond_site_symmetry_A
    _geom_hbond_distance_DH
    _geom_hbond_distance_HA
    _geom_hbond_distance_DA
    _geom_hbond_angle_DHA
    C17 H17 O1 2_655 0.93 2.58 3.234(2) 128
    C6 H6 Cg3 4_565 0.93 2.68 3.581(2) 163
_iucr_refine_instructions_details
;
TITL ljs18s (II) in P2(1)/n
CELL 0.71073  10.7396  11.7784  13.5319  90.000  96.933  90.000
ZERR    4.00   0.0019   0.0020   0.0023   0.000   0.003   0.000
LATT 1
SYMM 0.5-X, 0.5+Y, 0.5-Z
SFAC C  H  N  O  S
UNIT 80 56 8 12 4
L.S. 9
ACTA
BOND $H
FMAP 2
PLAN 2
MPLA C3 > C8
MPLA C15 > C20
MPLA C9 > C14
MPLA C3 > C8
SIZE 0.24 0.13 0.13
CONF
HTAB
EQIV $1 1.5-x, 0.5+y, 0.5-z
EQIV $2 0.5-x, -0.5+y, 0.5-z
EQIV $3 1+x, y, z
HTAB C17 O1_$1
HTAB C18 O1_$1
HTAB C4 N2_$2
HTAB C10 O2_$2
HTAB C16 O3_$3
HTAB C17 O3_$3
WGHT  0.063400  0.430300
FVAR  0.424810
TEMP 25
MOLE 1
C1     1   0.289812  0.462147  0.185059 11.000000  0.028820  0.031770 =
           0.037900 -0.001120  0.000720  0.002290
AFIX 13
H1     2   0.283369  0.542587  0.202242 11.000000 -1.200000
AFIX 0
C2     1   0.465739  0.330612  0.167969 11.000000  0.033320  0.039290 =
           0.046640 -0.001040  0.005440  0.003810
C3     1   0.377914  0.261776  0.098054 11.000000  0.037700  0.035820 =
           0.037340 -0.000890  0.008790 -0.000520
C4     1   0.409076  0.148180  0.084543 11.000000  0.049840  0.038100 =
           0.044560  0.001480  0.012030  0.002870
AFIX 43
H4     2   0.478008  0.116868  0.123258 11.000000 -1.200000
AFIX 0
C5     1   0.339337  0.082110  0.014888 11.000000  0.066360  0.038340 =
           0.054410 -0.009440  0.017860 -0.004430
AFIX 43
H5     2   0.359180  0.005855  0.008217 11.000000 -1.200000
AFIX 0
C6     1   0.239430  0.129351 -0.045357 11.000000  0.058940  0.054220 =
           0.047340 -0.013650  0.008980 -0.012710
AFIX 43
H6     2   0.194305  0.085257 -0.094249 11.000000 -1.200000
AFIX 0
C7     1   0.206116  0.241122 -0.033633 11.000000  0.046590  0.054500 =
           0.039090 -0.005090  0.003860 -0.003650
AFIX 43
H7     2   0.138778  0.272254 -0.074356 11.000000 -1.200000
AFIX 0
C8     1   0.273894  0.307305  0.039610 11.000000  0.038300  0.041620 =
           0.033900  0.001340  0.010450 -0.001230
C9     1   0.213378  0.396695  0.253551 11.000000  0.033630  0.031160 =
           0.035300 -0.007770  0.003080  0.000190
C10    1   0.270049  0.319787  0.322438 11.000000  0.048290  0.038010 =
           0.041920 -0.001780  0.003880  0.003140
AFIX 43
H10    2   0.356349  0.309088  0.326988 11.000000 -1.200000
AFIX 0
C11    1   0.201647  0.258399  0.384716 11.000000  0.080540  0.037820 =
           0.039440 -0.003320  0.012450 -0.003710
AFIX 43
H11    2   0.242404  0.208248  0.430890 11.000000 -1.200000
AFIX 0
C12    1   0.073332  0.271507  0.378374 11.000000  0.081490  0.050860 =
           0.050390 -0.010810  0.030510 -0.020280
AFIX 43
H12    2   0.027406  0.229559  0.419592 11.000000 -1.200000
AFIX 0
C13    1   0.013699  0.346537  0.311148 11.000000  0.047290  0.063230 =
           0.056280 -0.017010  0.019340 -0.012540
AFIX 43
H13    2  -0.072912  0.355223  0.306007 11.000000 -1.200000
AFIX 0
C14    1   0.082872  0.408898  0.251335 11.000000  0.036430  0.043600 =
           0.040840 -0.011180  0.005570 -0.001020
C15    1   0.507665  0.512226  0.253600 11.000000  0.029850  0.035550 =
           0.039230  0.002990 -0.001010 -0.000980
C16    1   0.620650  0.539238  0.218595 11.000000  0.035010  0.045400 =
           0.042220  0.001300  0.005050 -0.001550
AFIX 43
H16    2   0.642908  0.504535  0.161537 11.000000 -1.200000
AFIX 0
C17    1   0.699519  0.618079  0.269337 11.000000  0.033690  0.051240 =
           0.056490  0.003740  0.002820 -0.009020
AFIX 43
H17    2   0.775435  0.635776  0.246464 11.000000 -1.200000
AFIX 0
C18    1   0.667033  0.670520  0.353088 11.000000  0.047800  0.052950 =
           0.056500 -0.007270 -0.004450 -0.012560
AFIX 43
H18    2   0.720695  0.723444  0.386758 11.000000 -1.200000
AFIX 0
C19    1   0.554435  0.644415  0.387141 11.000000  0.052030  0.059550 =
           0.051570 -0.018330  0.004890 -0.006940
AFIX 43
H19    2   0.531892  0.680528  0.443461 11.000000 -1.200000
AFIX 0
C20    1   0.474623  0.564577  0.337835 11.000000  0.038240  0.051150 =
           0.047900 -0.005960  0.008110 -0.004910
AFIX 43
H20    2   0.399274  0.546467  0.361453 11.000000 -1.200000
AFIX 0
N1     3   0.423335  0.433806  0.198775 11.000000  0.027240  0.034940 =
           0.044370 -0.003550  0.001470  0.000550
N2     3   0.013089  0.493899  0.187490 11.000000  0.033910  0.065830 =
           0.049060 -0.008940  0.003970  0.012900
O1     4   0.571824  0.297804  0.195253 11.000000  0.037820  0.049650 =
           0.086170 -0.010690 -0.006930  0.013440
O2     4   0.062962  0.584601  0.173270 11.000000  0.057190  0.048690 =
           0.073220 -0.001820  0.001400  0.014580
O3     4  -0.094466  0.471158  0.153518 11.000000  0.035200  0.124100 =
           0.092490  0.006270 -0.010390  0.002310
S1     5   0.227547  0.448629  0.054364 11.000000  0.042450  0.042760 =
           0.036110  0.002950 -0.000630  0.007580
Q1     1   0.273800  0.401400  0.031400 11.000000  0.050000      0.32
Q2     1   0.155600  0.432900  0.268700 11.000000  0.050000      0.29
HKLF 4
END
;
data_1
_journal_date_recd_electronic     2015-02-08
_journal_date_accepted     2015-03-04
_journal_name_full     'Acta Crystallographica, Section E'
_journal_year     2015
_journal_volume     71
_journal_issue      4
_journal_page_first     414
_journal_page_last     417
_journal_paper_category     GO
_journal_paper_doi     10.1107/S2056989015004545
_journal_coeditor_code     ZS2326
_publ_contact_author_name     'Lee Silverberg'
_publ_contact_author_address
;
Pennsylvania State University, Schuylkill Campus
200 University Drive
Schuylkill Haven, PA 17972
USA
;
_publ_contact_author_email     'ljs43@psu.edu'
_publ_contact_author_fax     '570-385-6105'
_publ_contact_author_phone     '570-385-6051'
_publ_section_title
;
Crystal structures of
2-(4-nitrophenyl)-3-phenyl-2,3-dihydro-4<i>H</i>-1,3-benzothiazin-4-one and
2-(2-nitrophenyl)-3-phenyl-2,3-dihydro-4<i>H</i>-1,3-benzothiazin-4-one
;
loop_
    _publ_author_name
    _publ_author_footnote
    _publ_author_address
    'Yennawar, Hemant' .
;
Department of Chemistry
Pennsylvania State University
University Park, PA 16802
USA
;
    'Cali, Aaron S.' .
;
Pennsylvania State University, Schuylkill Campus
200 University Drive
Schuylkill Haven, PA 17972
USA
;
    'Xie, Yiwen' .
;
Pennsylvania State University, Schuylkill Campus
200 University Drive
Schuylkill Haven, PA 17972
USA
;
    'Silverberg, Lee J.' .
;
Pennsylvania State University, Schuylkill Campus
200 University Drive
Schuylkill Haven, PA 17972
USA
;
_publ_section_synopsis
;
In the crystal structures of the racemic <i>para</i> and <i>ortho</i> isomers
of 2-(4-nitrophenyl)-3-phenyl-2,3-dihydro-4<i>H</i>-1,3-benzothiazin-4-one,
the six-membered thiazine ring of the benzothiazone parent molecule displays a
screw-boat conformation and a near-screw-boat conformation, respectively. In
the crystals of both isomers, weak C---H...O hydrogen-bonding interactions
give rise to one-dimensional structures.
;
