# Supplementary material for: Crystal structures of 2-(4-nitro­phen­yl)-3-phenyl-2,3-di­hydro-4H-1,3-benzo­thia­zin-4-one and 2-(2-nitro­phen­yl)-3-phenyl-2,3-di­hydro-4H-1,3-benzo­thia­zin-4-one
Source: Acta Crystallogr E Crystallogr Commun. 2015 Mar 25;71(Pt 4):414–7. doi: 10.1107/S2056989015004545 (PMC4438845; doi:10.1107/S2056989015004545)
Supplement: Supplementary file 2 [file e-71-00414-Isup4.hkl]

# 
# h,k,l, Fc-squared, Fo-squared, sigma(Fo-squared) and status flag 
# 
data_I
_shelx_title ' ljs17s in P-1' 
_shelx_refln_list_code          4 
_shelx_F_calc_maximum       88.67 
_exptl_crystal_F_000       376.00 
_reflns_d_resolution_high  0.7494 
 
loop_ 
 _symmetry_equiv_pos_as_xyz 
 'x, y, z' 
 '-x, -y, -z' 
 
_cell_length_a     8.1787 
_cell_length_b     9.6190 
_cell_length_c    12.0881 
_cell_angle_alpha  73.673 
_cell_angle_beta   71.158 
_cell_angle_gamma  86.167 
 
_shelx_F_squared_multiplier     1.000 
 
loop_ 
 _refln_index_h 
 _refln_index_k 
 _refln_index_l 
 _refln_F_squared_calc 
 _refln_F_squared_meas 
 _refln_F_squared_sigma 
 _refln_observed_status 
   1   0   0      353.30      350.50      3.68 o 
   2   0   0      595.23      554.76      5.79 o 
   3   0   0       37.40       42.71      0.51 o 
   4   0   0      825.61      856.32      7.25 o 
   5   0   0       14.21       10.67      0.44 o 
   6   0   0       23.90       22.42      0.67 o 
   7   0   0      203.51      194.86      4.01 o 
   8   0   0       26.20       26.62      0.86 o 
   9   0   0        7.57        7.91      0.60 o 
  10   0   0       26.30       28.63      1.36 o 
 -10   1   0        0.97        0.83      0.37 o 
  -9   1   0       15.25       14.21      0.71 o 
  -8   1   0        5.23        6.28      0.47 o 
  -7   1   0      121.72      115.94      1.91 o 
  -6   1   0        0.25        0.61      0.57 o 
  -5   1   0       12.77        9.12      0.41 o 
  -4   1   0       10.37        9.95      0.38 o 
  -3   1   0       61.56       67.70      1.00 o 
  -2   1   0      269.72      297.78      3.23 o 
  -1   1   0      593.71      619.44      6.41 o 
   0   1   0     1442.54     1437.42     16.52 o 
   1   1   0     1430.45     1422.92     12.03 o 
   2   1   0     1291.53     1311.26     14.83 o 
   3   1   0       18.27       19.46      0.33 o 
   4   1   0        0.12        0.38      0.09 o 
   5   1   0      344.80      387.66      3.52 o 
   6   1   0       97.03       94.00      1.55 o 
   7   1   0        0.63        0.67      0.31 o 
   8   1   0        0.55        0.56      0.26 o 
   9   1   0        2.25        1.97      0.37 o 
  10   1   0        0.85        1.04      0.38 o 
 -10   2   0        7.38        7.48      0.64 o 
  -9   2   0       10.34       10.01      0.68 o 
  -8   2   0        0.32        0.85      0.28 o 
  -7   2   0      376.56      370.67      4.59 o 
  -6   2   0       36.91       35.11      1.21 o 
  -5   2   0      128.27      119.50      1.75 o 
  -4   2   0      527.20      568.94      6.18 o 
  -3   2   0        1.86        2.59      0.15 o 
  -2   2   0     1247.61     1308.23     10.85 o 
  -1   2   0        3.38        2.94      0.11 o 
   0   2   0     2985.25     2929.49     36.33 o 
   1   2   0      437.04      463.46      3.93 o 
   2   2   0     1047.94     1033.15      8.59 o 
   3   2   0       74.89       75.08      0.91 o 
   4   2   0      429.97      438.58      3.90 o 
   5   2   0       76.69       68.22      0.89 o 
   6   2   0       89.99       86.98      2.32 o 
   7   2   0       72.22       70.37      1.38 o 
   8   2   0        0.56        1.20      0.29 o 
   9   2   0        3.57        2.77      0.42 o 
  10   2   0       31.91       33.13      1.12 o 
 -10   3   0        2.02        2.46      0.56 o 
  -9   3   0        9.49        7.40      0.60 o 
  -8   3   0        1.68        2.38      0.44 o 
  -7   3   0        0.48        0.28      0.25 o 
  -6   3   0      161.23      135.58      2.05 o 
  -5   3   0       34.60       30.67      0.74 o 
  -4   3   0      465.41      562.03      4.89 o 
  -3   3   0       35.76       32.56      0.71 o 
  -2   3   0      127.77      140.02      1.35 o 
  -1   3   0      577.21      587.24      6.02 o 
   0   3   0      753.59      750.44      7.61 o 
   1   3   0      148.26      147.41      1.40 o 
   2   3   0        4.62        2.97      0.20 o 
   3   3   0        0.24        0.31      0.09 o 
   4   3   0       34.58       30.47      0.53 o 
   5   3   0        2.18        2.93      0.20 o 
   6   3   0       10.67       10.04      0.92 o 
   7   3   0       93.36       83.29      1.55 o 
   8   3   0        1.27        1.46      0.33 o 
   9   3   0        0.54        0.70      0.34 o 
  -9   4   0        0.47        0.58      0.32 o 
  -8   4   0        9.83       10.34      0.61 o 
  -7   4   0       50.15       50.85      1.20 o 
  -6   4   0      362.35      349.76      4.29 o 
  -5   4   0       89.06       88.81      1.47 o 
  -4   4   0       87.44       79.50      0.96 o 
  -3   4   0      545.62      599.91      5.19 o 
  -2   4   0        2.65        1.57      0.12 o 
  -1   4   0      141.24      149.60      2.19 o 
   0   4   0      532.06      545.02      4.91 o 
   1   4   0      279.31      336.56      4.34 o 
   2   4   0       54.77       97.86      1.07 o 
   3   4   0      167.73      162.52      1.66 o 
   4   4   0      123.17      115.67      1.33 o 
   5   4   0      248.81      251.13      2.52 o 
   6   4   0      174.22      184.52      2.55 o 
   7   4   0      452.81      475.67      6.58 o 
   8   4   0        2.43        1.52      0.71 o 
   9   4   0        8.92       10.42      1.01 o 
  -9   5   0       23.50       24.69      1.02 o 
  -8   5   0       34.98       29.08      0.97 o 
  -7   5   0        4.35        2.50      0.37 o 
  -6   5   0        2.40        1.78      0.29 o 
  -5   5   0        3.80        4.26      0.96 o 
  -4   5   0       23.85       29.58      1.52 o 
  -3   5   0       13.03       13.10      0.33 o 
  -2   5   0      211.08      212.56      2.53 o 
  -1   5   0        6.96        9.61      0.34 o 
   0   5   0        7.86        7.16      0.30 o 
   1   5   0       55.80       58.61      0.72 o 
   2   5   0       86.74       76.80      0.93 o 
   3   5   0        1.36        0.79      0.13 o 
   4   5   0       42.31       38.73      0.67 o 
   5   5   0      253.62      253.11      2.58 o 
   6   5   0      125.25      128.45      2.27 o 
   7   5   0       57.19       60.51      1.31 o 
   8   5   0       21.81       22.88      1.28 o 
   9   5   0       32.71       35.05      1.68 o 
  -9   6   0        2.10        2.35      0.61 o 
  -8   6   0       26.56       27.55      1.33 o 
  -7   6   0        4.36        6.13      0.69 o 
  -6   6   0       35.66       35.36      1.37 o 
  -5   6   0       63.70       59.71      1.72 o 
  -4   6   0       29.79       26.90      1.04 o 
  -3   6   0      189.77      185.99      2.36 o 
  -2   6   0      418.52      410.39      4.56 o 
  -1   6   0       16.63       14.56      0.73 o 
   0   6   0        3.39        0.94      0.17 o 
   1   6   0        0.07        0.03      0.12 o 
   2   6   0      237.71      232.75      2.83 o 
   3   6   0       73.56       70.01      1.26 o 
   4   6   0      161.10      159.15      1.78 o 
   5   6   0        7.98        8.24      0.47 o 
   6   6   0        6.31        6.25      0.34 o 
   7   6   0       70.12       68.47      2.09 o 
   8   6   0       16.28       21.00      1.27 o 
  -8   7   0        6.16        6.82      0.79 o 
  -7   7   0       49.34       49.06      1.78 o 
  -6   7   0       52.04       50.91      1.72 o 
  -5   7   0        0.88        1.24      0.35 o 
  -4   7   0        0.57        1.73      0.38 o 
  -3   7   0       30.88       30.03      0.75 o 
  -2   7   0      640.98      603.52     25.99 o 
  -1   7   0       74.08       70.43      1.20 o 
   0   7   0       42.33       41.63      1.47 o 
   1   7   0       30.37       35.88      1.22 o 
   2   7   0        2.59        2.26      0.25 o 
   3   7   0        1.53        2.63      0.28 o 
   4   7   0      229.40      214.80     11.02 o 
   5   7   0        7.96        8.26      0.68 o 
   6   7   0       36.34       38.86      1.43 o 
  -8   8   0       18.86       16.95      1.14 o 
  -7   8   0       17.11       17.00      1.09 o 
  -6   8   0       12.08       13.31      0.94 o 
  -5   8   0        9.63        9.78      0.75 o 
  -4   8   0       26.53       29.51      1.19 o 
  -3   8   0       76.75       72.97      1.33 o 
  -2   8   0        0.40        0.42      0.34 o 
  -1   8   0        0.01        0.17      0.17 o 
   0   8   0       68.63       63.79      1.83 o 
   1   8   0       88.58       76.22      2.55 o 
   2   8   0        3.43        2.47      0.29 o 
   3   8   0        5.11        3.88      0.34 o 
   4   8   0        8.32        9.57      0.72 o 
   5   8   0        1.21        1.49      0.44 o 
   6   8   0        0.00        0.00      0.29 o 
  -7   9   0        6.75        6.94      0.82 o 
  -6   9   0        0.13       -0.07      0.36 o 
  -5   9   0       46.69       45.86      1.67 o 
  -4   9   0       88.73       94.24      2.43 o 
  -3   9   0      210.13      202.14      2.78 o 
  -2   9   0       89.77       87.83      2.04 o 
  -1   9   0       72.00       74.82      1.40 o 
   0   9   0       14.50        9.82      0.49 o 
   1   9   0        0.38        1.30      0.25 o 
   2   9   0       47.96       40.74      0.98 o 
   3   9   0        1.30        0.53      0.33 o 
   4   9   0       16.85       15.02      0.99 o 
   5   9   0       14.11       13.13      0.95 o 
   6   9   0        8.88        8.50      0.83 o 
  -6  10   0        0.74        0.38      0.40 o 
  -5  10   0       10.57       12.17      0.95 o 
  -4  10   0        0.72        0.84      0.43 o 
  -3  10   0       11.74       12.03      0.78 o 
  -2  10   0        0.75        1.78      0.32 o 
  -1  10   0        2.60        2.67      0.35 o 
   0  10   0        9.43        7.44      0.56 o 
   1  10   0       19.88       16.34      1.01 o 
   2  10   0        1.53        2.22      0.52 o 
   3  10   0        0.00        0.45      0.36 o 
   4  10   0       25.88       28.69      1.41 o 
   5  10   0        2.79        3.02      0.58 o 
  -4  11   0        0.02        1.39      0.49 o 
  -3  11   0       11.57       12.24      0.94 o 
  -2  11   0       60.22       65.65      1.45 o 
  -1  11   0       11.54        9.97      0.83 o 
   0  11   0        9.73        7.35      0.80 o 
   1  11   0        4.37        6.56      0.78 o 
   2  11   0        9.43       13.47      1.00 o 
   3  11   0       16.51       19.93      1.24 o 
   4  11   0        4.17        4.25      0.70 o 
  -2  12   0        3.91        5.62      0.78 o 
   0  12   0        0.30        0.68      0.54 o 
   1  12   0        1.16        0.84      0.51 o 
   2  12   0        0.08       -0.38      0.47 o 
   0 -12   1       42.63       44.54      1.88 o 
   1 -12   1        7.44        6.62      0.84 o 
  -3 -11   1        5.51        5.39      0.74 o 
  -2 -11   1        0.07        0.07      0.35 o 
  -1 -11   1        2.10        1.99      0.60 o 
   0 -11   1       17.07       15.99      1.08 o 
   1 -11   1        0.74        0.57      0.44 o 
   2 -11   1        8.12       12.52      0.97 o 
   4 -11   1        0.19        0.47      0.40 o 
  -5 -10   1        0.34       -0.19      0.32 o 
  -4 -10   1        1.70        1.61      0.52 o 
  -3 -10   1       25.40       22.18      1.24 o 
  -2 -10   1       26.10       26.32      1.32 o 
  -1 -10   1       13.66       11.68      0.92 o 
   0 -10   1       30.84       33.45      1.44 o 
   1 -10   1       39.66       40.28      1.56 o 
   2 -10   1       49.80       54.34      1.23 o 
   3 -10   1       19.09       20.49      1.47 o 
   4 -10   1       24.82       26.59      1.25 o 
   5 -10   1       42.76       50.62      1.83 o 
   6 -10   1        9.76       10.11      0.88 o 
  -6  -9   1       34.56       41.80      1.70 o 
  -5  -9   1        3.35        4.57      0.68 o 
  -4  -9   1       16.42       12.79      0.94 o 
  -3  -9   1        1.55        1.84      0.45 o 
  -2  -9   1        2.89        3.15      0.55 o 
  -1  -9   1       30.25       24.70      1.18 o 
   0  -9   1        8.27        6.30      0.48 o 
   1  -9   1        2.78        2.29      0.33 o 
   2  -9   1        0.01        0.09      0.20 o 
   3  -9   1        2.50        3.18      0.35 o 
   4  -9   1       19.98       22.38      1.10 o 
   5  -9   1        5.44        5.43      0.67 o 
   6  -9   1       23.95       24.25      1.27 o 
   7  -9   1        8.65        7.51      0.81 o 
  -6  -8   1       55.49       55.65      1.89 o 
  -5  -8   1       21.66       20.54      1.08 o 
  -4  -8   1       40.19       38.42      1.46 o 
  -3  -8   1       31.78       29.87      1.26 o 
  -2  -8   1      116.15       99.25      2.49 o 
  -1  -8   1      226.24      187.43      6.28 o 
   0  -8   1       22.07       22.07      0.66 o 
   1  -8   1        0.16       -0.01      0.15 o 
   2  -8   1       48.81       41.56      0.95 o 
   3  -8   1       29.40       28.27      0.78 o 
   4  -8   1       13.00       12.89      0.79 o 
   5  -8   1       17.95       21.86      1.08 o 
   6  -8   1       69.81       59.38      1.92 o 
   7  -8   1       96.70       89.76      2.56 o 
   8  -8   1        5.98        5.59      0.78 o 
  -6  -7   1        3.93        3.65      0.55 o 
  -5  -7   1       25.07       25.14      1.14 o 
  -4  -7   1       21.26       19.06      0.97 o 
  -3  -7   1       20.51       19.10      0.94 o 
  -2  -7   1       22.10       18.76      0.58 o 
  -1  -7   1       46.64       36.99      1.63 o 
   0  -7   1        0.19        0.08      0.14 o 
   1  -7   1       10.55        9.45      0.41 o 
   2  -7   1        3.22        2.55      0.27 o 
   3  -7   1      125.73      123.77      1.82 o 
   4  -7   1      159.66      165.01      2.27 o 
   5  -7   1        1.59        2.45      0.45 o 
   6  -7   1       11.07       11.65      0.83 o 
   7  -7   1        4.98        3.74      0.60 o 
   8  -7   1       26.21       20.85      1.22 o 
  -8  -6   1       55.27       58.14      2.13 o 
  -7  -6   1       16.72       17.80      1.09 o 
  -6  -6   1       18.40       19.82      0.71 o 
  -5  -6   1        1.61        1.41      0.26 o 
  -4  -6   1      457.71      452.22      9.23 o 
  -3  -6   1       92.12       88.60      2.36 o 
  -2  -6   1       83.25       74.06      4.15 o 
  -1  -6   1       73.51       69.62      1.14 o 
   0  -6   1      103.20      108.40      1.54 o 
   1  -6   1        7.09        7.20      0.44 o 
   2  -6   1      147.77      152.39      2.01 o 
   3  -6   1       11.72        9.43      0.40 o 
   4  -6   1       25.11       25.93      0.66 o 
   5  -6   1       46.73       47.59      1.49 o 
   6  -6   1        0.21        0.39      0.31 o 
   7  -6   1      132.11      121.58      2.95 o 
   8  -6   1       26.02       26.25      1.32 o 
   9  -6   1       16.54       18.33      1.15 o 
  -8  -5   1       12.32       16.03      1.14 o 
  -7  -5   1       36.95       36.97      1.52 o 
  -6  -5   1        1.10        1.63      0.44 o 
  -5  -5   1      224.15      223.21      2.55 o 
  -4  -5   1        0.17        0.18      0.13 o 
  -3  -5   1      228.12      234.86      2.94 o 
  -2  -5   1      201.75      228.55      2.22 o 
  -1  -5   1      242.37      256.75      2.98 o 
   0  -5   1       38.94       40.37      1.82 o 
   1  -5   1      411.61      455.96      4.91 o 
   2  -5   1       56.02       56.37      0.94 o 
   3  -5   1      453.55      468.22      5.08 o 
   4  -5   1        6.31        7.52      0.31 o 
   5  -5   1       43.65       43.51      1.07 o 
   6  -5   1       63.42       57.78      1.49 o 
   7  -5   1        0.95        0.55      0.34 o 
   8  -5   1       13.44       13.43      0.67 o 
   9  -5   1        7.93        8.29      0.62 o 
  -9  -4   1       28.23       32.25      1.66 o 
  -8  -4   1       87.15       81.30      2.49 o 
  -7  -4   1      110.11      112.62      2.89 o 
  -6  -4   1       17.56       16.36      0.96 o 
  -5  -4   1       20.98       22.08      0.51 o 
  -4  -4   1      185.74      185.97      1.93 o 
  -3  -4   1       35.12       33.20      0.64 o 
  -2  -4   1       26.26       23.34      0.42 o 
  -1  -4   1       83.01       79.09      0.89 o 
   0  -4   1     2089.27     2269.03     22.77 o 
   1  -4   1     1035.66     1153.63     11.63 o 
   2  -4   1      114.62      113.61      1.47 o 
   3  -4   1      792.31      834.46      7.08 o 
   4  -4   1       71.20       64.32      0.84 o 
   5  -4   1      107.94      102.17      1.61 o 
   6  -4   1      102.57      104.23      1.83 o 
   7  -4   1        0.85        0.82      0.30 o 
   8  -4   1        0.23        0.50      0.29 o 
   9  -4   1        0.38        0.76      0.46 o 
  -9  -3   1       23.56       23.08      1.38 o 
  -8  -3   1        0.10        0.17      0.42 o 
  -7  -3   1       20.97       20.22      0.72 o 
  -6  -3   1       28.19       22.54      1.34 o 
  -5  -3   1       85.34       86.11      1.65 o 
  -4  -3   1       60.24       55.51      0.78 o 
  -3  -3   1      206.24      249.21      2.35 o 
  -2  -3   1     2304.91     2475.14     20.43 o 
  -1  -3   1     1264.45     1293.33     11.81 o 
   0  -3   1     1349.88     1391.78     13.89 o 
   1  -3   1      943.68      936.87      9.44 o 
   2  -3   1      360.56      383.48      4.06 o 
   3  -3   1     1310.12     1404.72     14.15 o 
   4  -3   1       62.08       62.57      0.79 o 
   5  -3   1       21.52       15.66      0.54 o 
   6  -3   1       72.58       58.70      1.18 o 
   7  -3   1       23.21       22.71      0.78 o 
   8  -3   1      151.83      149.38      2.45 o 
   9  -3   1       62.21       63.79      1.54 o 
  10  -3   1       20.00       22.24      0.96 o 
  -9  -2   1       35.84       37.62      1.62 o 
  -8  -2   1        4.94        5.43      1.01 o 
  -7  -2   1       23.18       22.19      0.74 o 
  -6  -2   1      121.26      113.09      1.77 o 
  -5  -2   1      154.52      154.47      1.65 o 
  -4  -2   1       74.52       78.71      0.95 o 
  -3  -2   1      124.33      135.27      1.44 o 
  -2  -2   1       18.17       20.60      0.34 o 
  -1  -2   1     2039.11     2015.55     16.96 o 
   1  -2   1     3164.89     3208.68     49.63 o 
   2  -2   1     1390.30     1433.64     12.07 o 
   3  -2   1     1951.60     2027.98     16.77 o 
   4  -2   1      194.32      236.85      2.22 o 
   5  -2   1      188.25      194.70      2.53 o 
   6  -2   1       91.91       89.92      1.52 o 
   7  -2   1       15.61       15.57      0.64 o 
   8  -2   1        6.91        6.48      1.08 o 
   9  -2   1        0.18        0.27      0.29 o 
  10  -2   1       13.86       11.92      0.72 o 
  -9  -1   1        9.38       10.75      0.64 o 
  -8  -1   1        8.30        9.64      0.55 o 
  -7  -1   1       39.88       39.11      0.99 o 
  -6  -1   1      116.78      110.54      1.74 o 
  -5  -1   1        6.17        7.91      0.69 o 
  -4  -1   1      296.14      295.43      2.72 o 
  -3  -1   1     1274.25     1354.96     12.09 o 
  -2  -1   1      255.56      254.17      2.25 o 
  -1  -1   1      324.86      303.70      2.61 o 
   0  -1   1        7.37       13.86      0.42 o 
   1  -1   1       80.35       78.82      0.92 o 
   2  -1   1      699.16      722.10      6.05 o 
   3  -1   1      570.80      560.05      6.38 o 
   4  -1   1      222.92      265.26      2.56 o 
   5  -1   1      305.64      299.47      3.57 o 
   6  -1   1       11.07       11.35      0.49 o 
   7  -1   1      205.70      198.40      2.78 o 
   8  -1   1      104.18      103.61      1.88 o 
   9  -1   1       11.27       11.98      0.66 o 
  10  -1   1       16.09       17.15      0.84 o 
 -10   0   1        4.17        4.72      0.54 o 
  -9   0   1        0.39        0.38      0.44 o 
  -8   0   1        4.96        3.65      0.40 o 
  -7   0   1       16.25       14.78      1.16 o 
  -6   0   1       39.26       30.06      0.79 o 
  -5   0   1        2.81        1.96      0.46 o 
  -4   0   1       83.23       98.45      1.05 o 
  -3   0   1      345.63      368.44      3.23 o 
  -2   0   1      312.45      335.93      2.91 o 
  -1   0   1     3738.92     3724.71     48.78 o 
   0   0   1      143.70      153.93      2.31 o 
   1   0   1      519.94      509.24      6.43 o 
   2   0   1     3597.14     3634.23     59.78 o 
   3   0   1      383.86      382.91      3.33 o 
   4   0   1      217.79      219.28      2.06 o 
   5   0   1      256.00      256.11      2.42 o 
   6   0   1       82.52       70.19      4.29 o 
   7   0   1       29.12       29.36      0.84 o 
   8   0   1        0.01        0.00      0.25 o 
   9   0   1       38.91       40.15      1.15 o 
  10   0   1        0.74        0.74      0.35 o 
 -10   1   1       18.13       17.19      0.84 o 
  -9   1   1       19.57       20.59      0.84 o 
  -8   1   1       20.61       18.21      0.72 o 
  -7   1   1       36.15       32.19      0.89 o 
  -6   1   1      148.18      155.16      2.23 o 
  -5   1   1      214.44      210.98      2.70 o 
  -4   1   1     1072.69     1133.51     11.82 o 
  -3   1   1      232.61      254.91      2.92 o 
  -2   1   1        1.55        0.81      0.11 o 
  -1   1   1     7862.10     6593.92     92.97 o 
   0   1   1     1081.02     1044.87     10.75 o 
   1   1   1     1156.89     1194.89     15.52 o 
   3   1   1      851.17      827.79      6.96 o 
   4   1   1      159.86      162.61      1.61 o 
   5   1   1     1332.91     1400.62     11.73 o 
   6   1   1       19.58       13.96      0.61 o 
   7   1   1        1.11        1.32      0.27 o 
   8   1   1       97.76       87.65      1.68 o 
   9   1   1        9.41        8.91      0.59 o 
  10   1   1       22.55       25.81      1.01 o 
  -9   2   1        1.16        1.81      0.38 o 
  -8   2   1        3.78        4.24      0.43 o 
  -7   2   1       64.38       62.92      1.38 o 
  -6   2   1        2.14        1.13      0.38 o 
  -5   2   1        0.88        1.01      0.20 o 
  -4   2   1       80.69       83.73      1.29 o 
  -3   2   1        7.52        8.20      0.31 o 
  -2   2   1     1817.88     1913.44     16.02 o 
  -1   2   1      579.97      603.54      5.06 o 
   0   2   1        6.42        9.08      0.22 o 
   1   2   1      169.25      154.80      1.41 o 
   2   2   1      608.06      629.02      5.31 o 
   3   2   1       55.65       64.01      0.76 o 
   4   2   1      229.63      251.06      2.36 o 
   5   2   1       28.76       27.41      0.51 o 
   6   2   1       22.60       22.86      1.58 o 
   7   2   1      118.08      111.40      1.85 o 
   8   2   1       36.37       36.35      1.01 o 
   9   2   1        6.94        6.99      0.55 o 
  10   2   1       12.26       14.48      0.82 o 
  -9   3   1       49.82       52.13      1.38 o 
  -8   3   1        3.20        5.14      0.47 o 
  -7   3   1      230.16      210.84      2.98 o 
  -6   3   1      190.94      189.66      2.64 o 
  -5   3   1       22.18       19.12      0.75 o 
  -4   3   1      557.35      576.22      8.45 o 
  -3   3   1       31.64       20.22      0.35 o 
  -2   3   1      214.10      225.74      2.05 o 
  -1   3   1      378.71      353.62      3.06 o 
   0   3   1     1501.33     1543.62     15.56 o 
   1   3   1      930.58     1011.02     10.42 o 
   2   3   1       10.18       15.31      0.29 o 
   3   3   1      969.11      972.89      8.19 o 
   4   3   1      457.96      485.98      4.31 o 
   5   3   1       53.62       54.53      0.80 o 
   6   3   1      155.10      149.73      2.47 o 
   7   3   1      115.47      113.96      1.89 o 
   8   3   1        0.68        0.85      0.28 o 
   9   3   1       10.96       10.00      0.62 o 
  10   3   1       22.60       26.17      2.48 o 
  -9   4   1       30.91       35.29      1.13 o 
  -8   4   1        3.44        3.20      0.42 o 
  -7   4   1      137.05      124.19      2.08 o 
  -6   4   1        9.37        7.60      0.46 o 
  -5   4   1      118.31      111.43      1.71 o 
  -4   4   1      156.55      156.31      2.09 o 
  -3   4   1        2.07        3.41      0.17 o 
  -2   4   1      206.95      220.69      2.05 o 
  -1   4   1      125.57      143.51      1.38 o 
   0   4   1       24.03       28.19      0.54 o 
   1   4   1      211.66      244.51      2.79 o 
   2   4   1     1064.73     1117.57      9.34 o 
   3   4   1       18.43       16.17      0.36 o 
   4   4   1      134.01      144.01      1.56 o 
   5   4   1       14.56       13.31      0.40 o 
   6   4   1        2.35        1.96      0.23 o 
   7   4   1      180.49      174.05      2.56 o 
   8   4   1       16.86       16.96      0.73 o 
   9   4   1       16.90       17.52      0.78 o 
  -9   5   1        3.63        3.07      0.48 o 
  -8   5   1       17.24       19.93      0.81 o 
  -7   5   1        8.76        7.56      0.52 o 
  -6   5   1       29.63       24.87      0.87 o 
  -5   5   1      226.91      218.97      2.87 o 
  -4   5   1      207.11      211.64      2.68 o 
  -3   5   1      237.94      254.77      2.42 o 
  -2   5   1       70.84       71.18      0.85 o 
  -1   5   1      687.87      693.22      7.93 o 
   0   5   1      785.72      816.24      8.41 o 
   1   5   1     1061.09     1182.33     12.01 o 
   2   5   1      190.85      189.71      1.85 o 
   3   5   1      215.96      216.36      2.13 o 
   4   5   1      169.25      162.90      1.75 o 
   5   5   1       73.43       72.02      1.25 o 
   6   5   1       55.27       59.09      0.96 o 
   7   5   1       73.81       76.69      1.90 o 
   8   5   1       12.18       14.99      0.70 o 
   9   5   1       38.10       41.40      1.79 o 
  -8   6   1        3.35        2.44      0.58 o 
  -7   6   1       13.98       11.67      0.88 o 
  -6   6   1       30.57       29.98      1.27 o 
  -5   6   1        5.45        4.35      0.53 o 
  -4   6   1        2.42        2.76      0.42 o 
  -3   6   1       18.20       20.84      1.10 o 
  -2   6   1       22.58       29.39      0.67 o 
  -1   6   1       86.79       90.46      1.35 o 
   0   6   1      202.60      203.98      2.50 o 
   1   6   1      141.25      154.96      2.02 o 
   2   6   1        1.54        2.56      0.44 o 
   3   6   1       49.62       48.06      0.89 o 
   4   6   1        1.63        1.91      0.20 o 
   5   6   1      136.25      131.74      1.59 o 
   6   6   1       40.61       37.46      0.76 o 
   7   6   1        6.63       10.32      0.58 o 
   8   6   1        1.81        1.32      0.50 o 
   9   6   1        0.00        0.36      0.50 o 
  -8   7   1        4.05        3.74      0.69 o 
  -7   7   1        5.59        5.32      0.68 o 
  -6   7   1       59.98       60.35      1.91 o 
  -5   7   1       15.44       16.09      0.90 o 
  -4   7   1       14.93       17.19      0.88 o 
  -3   7   1       29.05       28.57      1.06 o 
  -2   7   1      555.42      557.94     11.10 o 
  -1   7   1       57.64       54.63      1.09 o 
   0   7   1      193.09      192.42      2.47 o 
   1   7   1       25.73       19.97      0.58 o 
   2   7   1       64.02       60.57      1.12 o 
   3   7   1      252.02      236.58      2.99 o 
   4   7   1        0.99        1.59      0.26 o 
   5   7   1       11.67       10.80      0.50 o 
   6   7   1       24.42       24.59      1.12 o 
  -7   8   1        9.11       10.15      0.85 o 
  -6   8   1       22.34       19.05      1.10 o 
  -5   8   1       16.09       14.91      0.95 o 
  -4   8   1        4.74        5.21      0.58 o 
  -3   8   1       54.72       42.11      2.10 o 
  -2   8   1       20.42       22.22      0.68 o 
  -1   8   1       48.66       49.05      1.02 o 
   0   8   1       15.31       16.45      0.58 o 
   1   8   1      106.68      110.81      1.73 o 
   2   8   1       46.82       38.19      0.91 o 
   3   8   1       23.58       19.96      2.40 o 
   4   8   1       97.02       91.53      1.59 o 
   5   8   1        8.18        8.10      0.71 o 
   6   8   1       13.17       16.06      0.98 o 
  -7   9   1        5.30        5.28      0.76 o 
  -6   9   1       13.60       15.86      1.05 o 
  -5   9   1       96.96       98.39      2.63 o 
  -4   9   1      177.13      184.10      3.84 o 
  -3   9   1       29.76       34.01      0.92 o 
  -2   9   1        6.37        6.74      0.44 o 
  -1   9   1        1.16        1.97      0.29 o 
   0   9   1       24.31       25.71      0.76 o 
   1   9   1       57.94       51.70      1.18 o 
   2   9   1      162.14      131.15      2.03 o 
   3   9   1       53.47       45.02      1.07 o 
   4   9   1       23.49       26.55      1.24 o 
   5   9   1       29.66       33.95      1.45 o 
   6   9   1        9.18        9.75      0.87 o 
  -5  10   1        2.69        3.09      0.61 o 
  -4  10   1        7.30        5.98      0.72 o 
  -3  10   1       97.56      105.43      2.65 o 
  -2  10   1       13.95       15.50      0.66 o 
  -1  10   1       32.69       34.42      0.95 o 
   0  10   1        9.53        8.13      0.49 o 
   1  10   1       24.10       23.46      0.78 o 
   2  10   1       30.48       29.66      0.88 o 
   3  10   1        1.93        2.21      0.51 o 
   4  10   1       19.43       21.29      1.19 o 
   5  10   1       24.43       24.63      1.31 o 
   6  10   1       13.41       14.57      1.06 o 
  -4  11   1        5.86        6.84      0.79 o 
  -3  11   1       87.29       90.37      2.53 o 
  -2  11   1        5.86        6.15      0.64 o 
  -1  11   1        0.05        0.00      0.28 o 
   0  11   1        3.26        5.06      0.46 o 
   1  11   1       13.32       14.21      0.86 o 
   2  11   1        0.18        0.06      0.38 o 
   3  11   1        0.03        0.05      0.35 o 
   4  11   1       10.57        9.81      0.90 o 
  -2  12   1       32.83       33.82      1.09 o 
  -1  12   1       46.35       56.64      1.40 o 
   0  12   1        6.68        5.77      0.77 o 
   1  12   1        1.13        0.33      0.44 o 
   2  12   1        4.51        2.92      0.64 o 
  -2 -11   2        4.42        3.43      0.67 o 
  -1 -11   2        2.28        3.58      0.69 o 
   0 -11   2        9.34        9.45      0.95 o 
   1 -11   2       13.66       13.80      1.05 o 
   2 -11   2        7.79        5.41      0.74 o 
   3 -11   2        4.33        6.16      0.77 o 
  -4 -10   2        3.46        4.24      0.67 o 
  -3 -10   2        8.34        6.64      0.76 o 
  -2 -10   2        0.14        0.32      0.38 o 
  -1 -10   2        0.00        0.08      0.35 o 
   0 -10   2        6.52        5.86      0.72 o 
   1 -10   2        0.94        1.39      0.47 o 
   2 -10   2       10.56        8.19      0.78 o 
   3 -10   2        1.61        2.36      0.53 o 
   4 -10   2        0.43        0.44      0.36 o 
   5 -10   2        0.34        0.74      0.44 o 
  -5  -9   2        0.67        0.56      0.40 o 
  -4  -9   2        0.70        0.11      0.36 o 
  -3  -9   2       28.07       28.14      1.33 o 
  -2  -9   2        4.41        6.10      0.70 o 
  -1  -9   2        7.74        6.74      0.69 o 
   0  -9   2       35.47       32.82      1.38 o 
   1  -9   2       10.29       11.04      0.80 o 
   2  -9   2       35.64       37.62      0.96 o 
   3  -9   2       89.38       88.23      1.60 o 
   4  -9   2       53.23       51.27      1.66 o 
   5  -9   2       32.02       30.52      1.33 o 
   6  -9   2       66.86       80.63      2.38 o 
   7  -9   2       10.95       12.27      0.95 o 
  -5  -8   2        1.04        0.47      0.38 o 
  -4  -8   2        0.16        0.15      0.33 o 
  -3  -8   2        9.63        5.25      0.62 o 
  -2  -8   2       26.80       20.81      1.06 o 
  -1  -8   2       27.41       24.00      1.12 o 
   0  -8   2       53.08       43.85      1.52 o 
   1  -8   2        0.13        0.40      0.19 o 
   2  -8   2        1.03        1.66      0.26 o 
   3  -8   2      254.79      279.00      3.51 o 
   4  -8   2        9.71       11.30      0.75 o 
   5  -8   2        0.00       -0.10      0.28 o 
   6  -8   2       23.49       25.23      1.22 o 
   7  -8   2       24.08       23.41      1.24 o 
   8  -8   2        7.34        6.69      0.81 o 
  -5  -7   2       74.38       68.98      2.01 o 
  -4  -7   2       12.33       11.07      0.78 o 
  -3  -7   2        9.94        9.76      0.70 o 
  -2  -7   2       14.62       19.91      0.96 o 
  -1  -7   2      129.55      113.06      2.59 o 
   0  -7   2      284.51      280.44      3.44 o 
   1  -7   2      231.02      227.86      2.85 o 
   2  -7   2      205.78      212.44      2.71 o 
   3  -7   2      152.55      155.84      2.90 o 
   4  -7   2      466.46      491.00      5.54 o 
   5  -7   2        0.02        0.57      0.31 o 
   6  -7   2        0.06        1.65      0.47 o 
   7  -7   2       84.87       85.06      2.42 o 
   8  -7   2       59.49       74.54      2.36 o 
  -7  -6   2        1.46        2.06      0.58 o 
  -6  -6   2        6.12        6.30      0.69 o 
  -5  -6   2        2.25        1.63      0.28 o 
  -4  -6   2       43.87       39.63      0.96 o 
  -3  -6   2        9.02        6.85      0.40 o 
  -2  -6   2        5.27        4.94      0.31 o 
  -1  -6   2        9.19       10.23      0.87 o 
   0  -6   2      208.59      216.77      2.64 o 
   1  -6   2       10.58       10.40      0.40 o 
   2  -6   2        9.90       12.27      0.45 o 
   3  -6   2       64.19       74.46      1.24 o 
   4  -6   2       39.68       36.35      1.20 o 
   5  -6   2       13.85       13.32      0.78 o 
   6  -6   2        0.65        0.79      0.35 o 
   7  -6   2        1.83        1.45      0.44 o 
   8  -6   2        3.05        3.04      0.59 o 
   9  -6   2        9.27        9.15      0.91 o 
  -8  -5   2       26.18       31.16      1.57 o 
  -7  -5   2       11.71       14.28      1.01 o 
  -6  -5   2        8.91       11.49      0.86 o 
  -5  -5   2       33.92       32.75      0.86 o 
  -4  -5   2       51.75       53.50      1.08 o 
  -3  -5   2      691.29      670.28      5.89 o 
  -2  -5   2        0.82        1.48      0.15 o 
  -1  -5   2        5.37        6.79      0.43 o 
   0  -5   2     1370.03     1366.26     13.80 o 
   1  -5   2      263.63      262.31      3.01 o 
   2  -5   2      140.23      126.44      1.68 o 
   3  -5   2       19.24       12.34      0.57 o 
   4  -5   2      205.38      214.26      2.64 o 
   5  -5   2       36.93       36.87      1.24 o 
   6  -5   2        3.91        4.81      0.38 o 
   7  -5   2       93.18       87.66      3.11 o 
   8  -5   2       51.71       53.51      1.77 o 
   9  -5   2       14.04       15.47      0.86 o 
  -8  -4   2        4.23        4.92      0.76 o 
  -7  -4   2       23.60       25.96      1.31 o 
  -6  -4   2       82.68       88.02      2.38 o 
  -5  -4   2      153.55      172.72      4.79 o 
  -4  -4   2       39.19       34.51      0.62 o 
  -3  -4   2        1.04        1.25      0.18 o 
  -2  -4   2       60.49       67.55      0.84 o 
  -1  -4   2      137.15      119.67      1.25 o 
   0  -4   2     2842.90     3091.17     31.30 o 
   1  -4   2      589.80      636.61      6.60 o 
   2  -4   2      556.25      555.60      5.84 o 
   3  -4   2      242.94      245.79      2.84 o 
   4  -4   2       27.53       33.33      0.68 o 
   5  -4   2      120.14      122.67      3.76 o 
   6  -4   2       52.30       51.70      1.12 o 
   7  -4   2        3.81        4.54      0.41 o 
   8  -4   2        9.45       10.87      0.60 o 
   9  -4   2        0.11        0.03      0.28 o 
  10  -4   2        0.31        0.37      0.34 o 
  -9  -3   2        4.04        3.54      0.76 o 
  -8  -3   2        4.09        5.52      0.77 o 
  -7  -3   2        0.02        0.09      0.35 o 
  -6  -3   2       32.50       30.90      0.82 o 
  -5  -3   2      186.29      186.68      2.78 o 
  -4  -3   2      306.64      320.02      3.01 o 
  -3  -3   2       18.25       18.55      0.38 o 
  -2  -3   2        5.96        4.80      0.19 o 
  -1  -3   2      261.17      293.95      3.17 o 
   0  -3   2       93.06       79.50      1.56 o 
   1  -3   2     1374.15     1500.48     15.09 o 
   2  -3   2      459.52      470.03      4.94 o 
   3  -3   2        2.29        4.31      0.24 o 
   4  -3   2       68.27       57.23      0.76 o 
   5  -3   2        8.94       14.60      0.87 o 
   6  -3   2      184.95      179.76      2.52 o 
   7  -3   2      171.66      165.24      2.49 o 
   8  -3   2      168.30      160.55      2.57 o 
   9  -3   2        0.78        0.73      0.33 o 
  10  -3   2        1.96        2.03      0.64 o 
  -9  -2   2        2.67        3.75      0.76 o 
  -8  -2   2       50.99       47.34      1.86 o 
  -7  -2   2        1.95        0.92      0.27 o 
  -6  -2   2       50.81       50.91      1.08 o 
  -5  -2   2       41.74       42.03      1.32 o 
  -4  -2   2       65.54       85.17      1.64 o 
  -3  -2   2      211.52      223.99      2.13 o 
  -2  -2   2       20.42       24.57      0.44 o 
  -1  -2   2     1409.19     1526.49     15.37 o 
   0  -2   2     2709.15     2795.64     29.22 o 
   1  -2   2       15.14       20.15      0.38 o 
   2  -2   2      470.92      509.41      5.26 o 
   3  -2   2      282.77      288.23      2.60 o 
   4  -2   2      371.20      396.16      3.54 o 
   5  -2   2       28.89       31.48      0.92 o 
   6  -2   2       49.46       44.80      1.00 o 
   7  -2   2        0.70        0.41      0.23 o 
   8  -2   2       11.20       10.80      0.59 o 
   9  -2   2       58.55       59.59      1.46 o 
  10  -2   2        4.48        3.93      0.52 o 
  -9  -1   2       18.23       17.00      1.21 o 
  -8  -1   2        7.79        7.85      0.52 o 
  -7  -1   2        4.87        4.11      0.38 o 
  -6  -1   2      111.18       95.89      1.61 o 
  -5  -1   2       55.22       48.79      0.97 o 
  -4  -1   2      138.86      138.89      1.45 o 
  -3  -1   2     2788.05     2991.32     24.81 o 
  -2  -1   2      204.86      206.18      1.88 o 
  -1  -1   2     1197.86     1250.01     12.60 o 
   0  -1   2      747.52      809.31     11.54 o 
   1  -1   2      989.79     1079.27     10.90 o 
   2  -1   2      121.05      117.96      1.37 o 
   3  -1   2       68.52       62.24      0.72 o 
   4  -1   2      266.71      235.32      2.22 o 
   5  -1   2       28.85       34.86      0.88 o 
   6  -1   2      222.19      206.53      2.76 o 
   7  -1   2      334.55      323.31      4.10 o 
   8  -1   2       36.87       37.32      1.05 o 
   9  -1   2        4.59        4.86      0.58 o 
  10  -1   2        0.16        0.08      0.29 o 
  -9   0   2       14.48       18.15      0.93 o 
  -8   0   2       21.56       20.02      0.77 o 
  -7   0   2        1.51        2.69      0.46 o 
  -6   0   2       19.77       21.17      0.66 o 
  -5   0   2      131.46      120.41      3.07 o 
  -4   0   2      226.22      274.42      2.53 o 
  -3   0   2      298.57      298.40      2.68 o 
  -2   0   2     2752.34     2825.15     23.64 o 
  -1   0   2     7769.96     6312.43    119.09 o 
   0   0   2        0.83       -0.10      0.10 o 
   1   0   2     4887.71     4716.46     66.95 o 
   2   0   2     7328.17     6769.84    138.79 o 
   3   0   2      452.76      509.61      4.38 o 
   4   0   2       41.39       45.42      0.61 o 
   5   0   2      116.30      103.36      1.24 o 
   6   0   2      106.19       91.50      1.66 o 
   7   0   2       30.59       27.36      0.90 o 
   8   0   2      215.02      218.70      3.14 o 
   9   0   2       45.09       46.95      1.27 o 
  10   0   2       14.54       14.96      0.79 o 
  -9   1   2        3.54        3.83      0.46 o 
  -8   1   2       47.35       42.09      1.11 o 
  -7   1   2       20.34       16.48      0.65 o 
  -6   1   2      311.57      299.12      3.75 o 
  -5   1   2      543.88      532.43      5.98 o 
  -4   1   2       53.65       72.17      1.17 o 
  -3   1   2        0.16        0.82      0.53 o 
  -2   1   2       56.72       57.79      0.63 o 
  -1   1   2      286.82      323.12      2.80 o 
   0   1   2        9.51       10.91      0.22 o 
   1   1   2     4939.43     4629.27     46.50 o 
   2   1   2      287.55      278.85      2.45 o 
   3   1   2      518.26      541.22      4.64 o 
   4   1   2      284.77      320.76      2.91 o 
   5   1   2       52.62       47.35      0.90 o 
   6   1   2        9.11        9.96      1.04 o 
   7   1   2        0.04        0.48      0.23 o 
   8   1   2       19.88       19.93      0.75 o 
   9   1   2       38.04       38.54      1.14 o 
  10   1   2        0.70        0.86      0.36 o 
  -9   2   2       64.15       72.87      3.09 o 
  -8   2   2       48.99       45.26      1.35 o 
  -7   2   2       37.75       30.58      0.90 o 
  -6   2   2        4.34        6.96      0.43 o 
  -5   2   2      110.05      107.64      1.67 o 
  -4   2   2       61.26       65.54      1.11 o 
  -3   2   2      727.82      704.98      7.47 o 
  -2   2   2      807.16      804.67      6.76 o 
  -1   2   2     4021.33     3914.03     47.34 o 
   0   2   2     2717.38     2858.25     35.58 o 
   1   2   2     3288.30     3265.61     48.41 o 
   2   2   2      391.92      397.70      4.50 o 
   3   2   2       82.93       63.69      0.85 o 
   4   2   2      450.55      451.44      3.99 o 
   5   2   2      100.47       93.97      1.12 o 
   6   2   2      457.45      455.77     16.06 o 
   7   2   2      109.44      107.28      1.80 o 
   8   2   2       86.34       83.46      1.84 o 
   9   2   2        6.15        6.19      0.53 o 
  10   2   2       25.44       29.94      1.09 o 
  -9   3   2       43.29       47.18      1.31 o 
  -8   3   2        5.33        4.81      0.53 o 
  -7   3   2        0.95        1.82      0.33 o 
  -6   3   2      222.14      240.11      3.18 o 
  -5   3   2        3.23        2.34      0.27 o 
  -4   3   2        7.80       12.87      0.46 o 
  -3   3   2       22.13       29.00      0.45 o 
  -2   3   2      676.77      752.38      7.73 o 
  -1   3   2       69.02       73.13      0.77 o 
   0   3   2        0.80        0.65      0.15 o 
   1   3   2        0.38        0.08      0.07 o 
   2   3   2      189.68      197.45      1.85 o 
   3   3   2       13.28       13.24      0.31 o 
   4   3   2      706.97      716.93      6.18 o 
   5   3   2        3.82        2.01      0.18 o 
   6   3   2        1.18        1.36      0.18 o 
   7   3   2       78.79       81.96      2.43 o 
   8   3   2       14.03       15.54      0.68 o 
   9   3   2        4.00        3.86      0.46 o 
  10   3   2        8.71       10.46      0.70 o 
  -9   4   2        1.48        1.42      0.36 o 
  -8   4   2       15.97       18.87      0.78 o 
  -7   4   2      136.13      126.54      2.11 o 
  -6   4   2      107.90      106.10      1.78 o 
  -5   4   2      200.05      193.34      2.60 o 
  -4   4   2      273.92      286.60      3.44 o 
  -3   4   2        1.95        0.12      0.10 o 
  -2   4   2       12.94       10.27      0.40 o 
  -1   4   2      823.19      871.18      7.31 o 
   0   4   2       39.20       49.50      0.78 o 
   1   4   2      248.94      228.72      2.60 o 
   2   4   2      357.87      390.55      3.46 o 
   3   4   2      196.86      254.83      2.40 o 
   4   4   2      283.80      278.26      2.66 o 
   5   4   2      300.68      306.72      3.65 o 
   6   4   2      602.88      620.73      5.59 o 
   7   4   2       60.03       60.53      1.27 o 
   8   4   2       55.15       54.36      1.29 o 
   9   4   2        4.44        3.05      0.44 o 
  10   4   2        0.73        1.19      0.42 o 
  -9   5   2        0.10        0.02      0.29 o 
  -8   5   2        3.11        3.44      0.43 o 
  -7   5   2       24.81       25.20      1.80 o 
  -6   5   2       46.31       43.47      1.05 o 
  -5   5   2       49.24       52.03      1.08 o 
  -4   5   2       41.60       45.19      0.91 o 
  -3   5   2       24.74       26.11      0.46 o 
  -2   5   2       70.82       87.40      0.99 o 
  -1   5   2       82.48       74.34      0.90 o 
   0   5   2        1.29        0.78      0.14 o 
   1   5   2      540.18      580.44      6.14 o 
   2   5   2       24.49       28.13      0.47 o 
   3   5   2      399.14      419.20      3.79 o 
   4   5   2      208.72      217.91      2.20 o 
   5   5   2      185.78      181.19      2.33 o 
   6   5   2      128.44      133.18      1.82 o 
   7   5   2       81.42       81.17      2.64 o 
   8   5   2       59.91       61.50      1.39 o 
   9   5   2        0.06        0.12      0.31 o 
  -8   6   2       11.46       13.88      1.01 o 
  -7   6   2       28.24       27.09      1.28 o 
  -6   6   2       64.44       62.56      1.89 o 
  -5   6   2      139.50      128.10      2.84 o 
  -4   6   2       51.65       49.07      1.47 o 
  -3   6   2      154.43      155.71      2.03 o 
  -2   6   2      186.62      191.12      2.37 o 
  -1   6   2      201.25      193.39      2.40 o 
   0   6   2      235.18      221.25      2.68 o 
   1   6   2        1.57        7.18      0.49 o 
   2   6   2       23.00       20.18      0.84 o 
   3   6   2      508.74      493.43      4.44 o 
   4   6   2      147.99      140.32      1.59 o 
   5   6   2      333.95      337.24      3.29 o 
   6   6   2      240.43      242.05      2.59 o 
   7   6   2       34.99       37.93      1.04 o 
   8   6   2        0.10        0.72      0.29 o 
   9   6   2        7.48        8.08      0.63 o 
  -8   7   2        3.64        3.57      0.66 o 
  -7   7   2        1.32        1.81      0.52 o 
  -6   7   2       31.36       25.86      1.21 o 
  -5   7   2       13.26       12.51      0.83 o 
  -4   7   2       34.61       33.49      1.26 o 
  -3   7   2       42.18       42.78      1.14 o 
  -2   7   2      204.42      202.72      2.58 o 
  -1   7   2       21.30       26.91      0.69 o 
   0   7   2       87.45       92.54      1.45 o 
   1   7   2        0.00        0.36      0.16 o 
   2   7   2        2.75        2.30      0.25 o 
   3   7   2        4.43        3.56      0.30 o 
   4   7   2        1.96        1.16      0.32 o 
   5   7   2        0.21        0.34      0.27 o 
   6   7   2        9.49        7.92      0.47 o 
   7   7   2        4.54        5.82      0.45 o 
   8   7   2        4.02        4.59      0.67 o 
  -7   8   2       16.17       16.12      1.09 o 
  -6   8   2       23.11       21.13      1.15 o 
  -5   8   2       45.85       49.51      1.71 o 
  -4   8   2       86.72       80.28      2.15 o 
  -3   8   2      164.97      169.36      3.44 o 
  -2   8   2       83.93       73.92      1.33 o 
  -1   8   2      350.50      352.27      4.17 o 
   0   8   2      150.07      156.62      2.20 o 
   1   8   2        7.27        6.49      0.47 o 
   2   8   2       42.55       38.81      0.91 o 
   3   8   2      243.19      230.74      3.02 o 
   4   8   2        5.72        5.71      0.55 o 
   5   8   2       25.67       27.33      0.83 o 
   6   8   2        0.55        0.39      0.24 o 
   7   8   2       10.79       11.17      0.85 o 
  -7   9   2        1.50        1.67      0.54 o 
  -6   9   2        0.22        0.17      0.38 o 
  -5   9   2        0.56        0.90      0.42 o 
  -4   9   2       22.80       18.85      1.08 o 
  -3   9   2      309.46      319.76      5.71 o 
  -2   9   2        1.16        0.78      0.25 o 
  -1   9   2        3.50        3.18      0.51 o 
   0   9   2       30.79       26.87      0.79 o 
   1   9   2        0.12        0.60      0.24 o 
   2   9   2       22.67       15.71      0.62 o 
   3   9   2        0.88        1.09      0.33 o 
   4   9   2       59.79       53.26      2.11 o 
   5   9   2        1.21        1.33      0.29 o 
   6   9   2        4.08        3.01      0.58 o 
   7   9   2        1.30        0.92      0.45 o 
  -6  10   2        0.49        0.42      0.42 o 
  -5  10   2        4.56        4.29      0.70 o 
  -4  10   2       73.35       65.79      2.09 o 
  -3  10   2       42.06       46.07      1.67 o 
  -2  10   2       15.04       14.63      1.01 o 
  -1  10   2        0.27        0.35      0.44 o 
   0  10   2       18.84       16.17      0.66 o 
   1  10   2        8.61       10.15      0.53 o 
   2  10   2        4.60        5.70      0.44 o 
   3  10   2       22.96       20.68      1.52 o 
   4  10   2       10.27        9.57      0.54 o 
   5  10   2        8.28        7.97      0.82 o 
   6  10   2        1.83        0.93      0.48 o 
  -4  11   2        3.84        4.86      0.71 o 
  -3  11   2       48.17       50.53      1.83 o 
  -2  11   2        3.29        2.56      0.38 o 
  -1  11   2       16.71       18.54      0.75 o 
   0  11   2        0.08        1.04      0.30 o 
   1  11   2        0.96        0.86      0.27 o 
   2  11   2        2.84        3.79      0.58 o 
   3  11   2        0.01        0.13      0.31 o 
   4  11   2        2.44        1.70      0.53 o 
   5  11   2        2.05        2.52      0.61 o 
  -3  12   2       22.93       24.98      1.33 o 
  -2  12   2       14.43       15.30      1.07 o 
  -1  12   2       36.85       42.31      1.49 o 
   0  12   2        0.21       -0.09      0.28 o 
   1  12   2        5.24        4.03      0.45 o 
   2  12   2        8.85        8.99      0.90 o 
  -1 -11   3       18.75       22.11      1.38 o 
   0 -11   3       30.00       35.77      1.70 o 
   1 -11   3       22.16       28.16      1.50 o 
   2 -11   3       10.35       11.56      1.00 o 
   3 -11   3        0.98        1.68      0.56 o 
  -3 -10   3        0.44        0.04      0.37 o 
  -2 -10   3       14.19       14.95      1.06 o 
  -1 -10   3       16.25       18.28      1.18 o 
   0 -10   3        5.90        8.35      0.85 o 
   1 -10   3       27.26       27.30      1.38 o 
   2 -10   3       18.26       19.55      1.16 o 
   3 -10   3       45.12       43.99      1.70 o 
  -5  -9   3        0.95        0.59      0.40 o 
  -4  -9   3        0.18        0.09      0.38 o 
  -3  -9   3       33.51       40.02      1.65 o 
  -2  -9   3        5.52        6.32      0.70 o 
  -1  -9   3        0.10        0.88      0.40 o 
   0  -9   3       26.79       27.37      1.31 o 
   1  -9   3        7.27       10.72      0.86 o 
   2  -9   3        9.87        9.47      0.81 o 
   3  -9   3       25.81       26.38      1.23 o 
   4  -9   3        1.12        2.08      0.33 o 
   5  -9   3       14.00       15.25      0.98 o 
   6  -9   3       14.36       16.98      1.06 o 
  -5  -8   3       40.53       43.27      1.68 o 
  -4  -8   3        4.18        3.39      0.57 o 
  -3  -8   3       28.80       26.16      1.23 o 
  -2  -8   3       49.10       47.46      1.67 o 
  -1  -8   3       70.04       66.77      2.02 o 
   0  -8   3        8.37        4.70      0.61 o 
   1  -8   3        9.09        8.21      0.74 o 
   2  -8   3        5.23        4.33      0.57 o 
   3  -8   3        5.69        7.47      0.45 o 
   4  -8   3       14.57       14.94      0.61 o 
   5  -8   3       88.91       85.48      2.24 o 
   6  -8   3       49.98       53.02      1.78 o 
   7  -8   3       32.14       32.69      1.46 o 
  -5  -7   3        6.31        6.57      0.67 o 
  -4  -7   3        4.97        3.88      0.56 o 
  -3  -7   3       13.23       11.45      0.81 o 
  -2  -7   3        5.53        4.90      0.57 o 
  -1  -7   3      142.72      133.44      2.97 o 
   0  -7   3       67.39       63.90      1.83 o 
   1  -7   3        8.23       11.97      0.79 o 
   2  -7   3        7.08        5.46      0.61 o 
   3  -7   3       11.70       14.55      0.55 o 
   4  -7   3        5.20        6.43      0.41 o 
   5  -7   3       17.63       19.25      0.97 o 
   6  -7   3       24.07       24.17      1.15 o 
   7  -7   3        9.16        9.36      0.82 o 
   8  -7   3       21.92       19.55      1.18 o 
  -7  -6   3        7.98       10.14      0.95 o 
  -6  -6   3       17.63       20.24      1.14 o 
  -5  -6   3       15.42       15.02      0.63 o 
  -4  -6   3       28.58       29.81      0.85 o 
  -3  -6   3       70.61       64.35      1.26 o 
  -2  -6   3      352.65      345.99      5.42 o 
  -1  -6   3       25.83       24.22      1.02 o 
   0  -6   3      229.42      218.22      2.66 o 
   1  -6   3      192.96      197.30      2.71 o 
   2  -6   3       41.77       39.16      2.94 o 
   3  -6   3       10.30       13.09      0.49 o 
   4  -6   3      476.79      472.71      5.30 o 
   5  -6   3      100.18      106.72      2.45 o 
   6  -6   3        9.84       10.25      0.75 o 
   7  -6   3       26.42       25.23      1.20 o 
   8  -6   3       13.91       14.30      0.99 o 
   9  -6   3       53.11       53.63      2.02 o 
  -8  -5   3        0.10        0.31      0.51 o 
  -7  -5   3        0.93        0.92      0.48 o 
  -6  -5   3        1.88        1.08      0.42 o 
  -5  -5   3        6.06        6.07      0.42 o 
  -4  -5   3       17.52       21.65      0.70 o 
  -3  -5   3      433.97      426.76      4.97 o 
  -2  -5   3        7.33        8.44      1.47 o 
  -1  -5   3      114.52      121.37      1.33 o 
   0  -5   3       98.56      106.66      1.45 o 
   1  -5   3        1.43        1.37      0.17 o 
   2  -5   3       48.98       46.58      1.15 o 
   3  -5   3       59.66       63.52      1.07 o 
   4  -5   3        0.49        0.79      0.30 o 
   5  -5   3        0.60        0.20      0.17 o 
   6  -5   3        4.88        6.25      0.60 o 
   7  -5   3        1.71        1.77      0.44 o 
   8  -5   3        0.51        0.40      0.35 o 
   9  -5   3        4.00        4.07      0.69 o 
  -8  -4   3       21.09       25.07      1.42 o 
  -7  -4   3      110.01      115.11      3.08 o 
  -6  -4   3       20.50       21.33      1.13 o 
  -5  -4   3       71.16       71.57      1.90 o 
  -4  -4   3        0.15        0.07      0.19 o 
  -3  -4   3       40.17       33.61      0.79 o 
  -2  -4   3      507.50      507.12      4.48 o 
  -1  -4   3        0.03        0.01      0.09 o 
   0  -4   3     1499.79     1534.07     15.38 o 
   1  -4   3       63.58       67.50      1.24 o 
   2  -4   3     1219.00     1329.90     13.42 o 
   3  -4   3       11.25       11.17      0.39 o 
   4  -4   3      235.67      239.43      2.85 o 
   5  -4   3      312.22      328.03      3.78 o 
   6  -4   3       25.71       25.41      1.07 o 
   7  -4   3       14.58       15.85      0.81 o 
   8  -4   3       34.69       35.85      1.11 o 
   9  -4   3        2.72        3.47      0.83 o 
  10  -4   3       17.92       18.72      0.85 o 
  -8  -3   3        6.12        4.94      0.79 o 
  -7  -3   3        1.57        2.08      0.56 o 
  -6  -3   3       34.36       29.93      1.31 o 
  -5  -3   3       16.06       13.77      0.83 o 
  -4  -3   3       45.22       53.90      1.33 o 
  -3  -3   3      685.25      745.07      6.42 o 
  -2  -3   3        0.01        3.14      0.20 o 
  -1  -3   3       63.54       73.38      0.98 o 
   0  -3   3       78.09      108.76      3.99 o 
   1  -3   3       80.32       89.34      1.16 o 
   2  -3   3       69.75       78.20      1.09 o 
   3  -3   3      192.47      211.20      2.47 o 
   4  -3   3       33.63       28.17      0.88 o 
   5  -3   3       11.32        9.82      0.31 o 
   6  -3   3       12.37       12.29      0.79 o 
   7  -3   3       46.81       45.12      1.08 o 
   8  -3   3       13.13       13.20      0.66 o 
   9  -3   3       21.61       21.71      1.20 o 
  10  -3   3        5.99        4.46      0.52 o 
  -9  -2   3       37.96       38.21      1.83 o 
  -8  -2   3       51.38       50.90      1.99 o 
  -7  -2   3      117.67      118.89      3.07 o 
  -6  -2   3        8.73       11.24      0.81 o 
  -5  -2   3       28.47       24.29      0.66 o 
  -4  -2   3      521.85      558.51      4.94 o 
  -3  -2   3      392.91      393.89      3.54 o 
  -2  -2   3      150.60      169.19      1.63 o 
  -1  -2   3      108.12      117.65      1.37 o 
   0  -2   3     2225.48     2274.50     23.31 o 
   1  -2   3      747.79      791.03      8.01 o 
   2  -2   3      422.01      468.08      4.88 o 
   3  -2   3     1598.85     1710.50     17.07 o 
   4  -2   3     1872.91     1986.86     19.82 o 
   5  -2   3       23.77       25.41      0.49 o 
   6  -2   3        1.87        2.86      0.41 o 
   7  -2   3       98.36       98.41      2.91 o 
   8  -2   3        6.84        6.38      0.49 o 
   9  -2   3       22.95       23.27      0.90 o 
  10  -2   3        1.08        1.84      0.41 o 
  -9  -1   3        4.11        3.95      0.75 o 
  -8  -1   3        7.10        6.40      0.81 o 
  -7  -1   3       33.06       30.81      1.40 o 
  -6  -1   3        0.06       -0.01      0.17 o 
  -5  -1   3      127.04      118.25      1.76 o 
  -4  -1   3       16.02       17.91      0.39 o 
  -3  -1   3        0.60        2.14      0.17 o 
  -2  -1   3      795.64      920.42      7.72 o 
  -1  -1   3     1692.39     1927.05     25.66 o 
   0  -1   3      500.09      578.23      8.41 o 
   1  -1   3        5.07        4.91      0.52 o 
   2  -1   3     1075.39     1121.07     11.23 o 
   3  -1   3        0.01        2.43      0.70 o 
   4  -1   3       18.81       23.28      0.42 o 
   5  -1   3       29.43       36.49      0.59 o 
   6  -1   3        4.83        5.44      0.45 o 
   7  -1   3      123.71      122.48      3.51 o 
   8  -1   3       20.04       21.14      1.26 o 
   9  -1   3      203.70      208.49      5.92 o 
  10  -1   3        0.11       -0.25      0.27 o 
  -9   0   3        2.66        2.74      0.65 o 
  -8   0   3       19.83       22.11      0.82 o 
  -7   0   3        5.57        6.14      0.45 o 
  -6   0   3       25.63       21.55      0.69 o 
  -5   0   3      110.28       92.34      1.48 o 
  -4   0   3       53.52       39.96      1.56 o 
  -3   0   3      505.97      559.81      4.84 o 
  -2   0   3      526.24      566.64      4.82 o 
  -1   0   3      161.08      171.02      1.85 o 
   0   0   3       46.48       43.52      0.88 o 
   1   0   3        0.74        0.63      0.09 o 
   2   0   3     6835.46     6471.10    110.63 o 
   3   0   3        7.54       12.32      0.28 o 
   4   0   3        5.82       11.80      0.35 o 
   5   0   3      171.94      180.09      2.82 o 
   6   0   3       52.78       50.17      1.05 o 
   7   0   3      633.16      614.31      7.02 o 
   8   0   3       18.06       17.67      0.73 o 
   9   0   3       34.88       33.67      1.07 o 
  10   0   3        0.20        0.45      0.30 o 
  -9   1   3       27.79       29.66      1.55 o 
  -8   1   3       17.77       16.82      1.05 o 
  -7   1   3        0.43        0.50      0.23 o 
  -6   1   3        8.69       10.76      0.50 o 
  -5   1   3       15.37       16.21      0.55 o 
  -4   1   3       29.14       25.68      0.98 o 
  -3   1   3        0.11        0.35      0.07 o 
  -2   1   3        0.57        0.36      0.07 o 
  -1   1   3     2467.43     2694.94     27.08 o 
   0   1   3      456.54      515.72      9.58 o 
   1   1   3     2864.35     2982.09     30.28 o 
   2   1   3     6518.40     6304.07     91.97 o 
   3   1   3      985.37     1083.46      9.04 o 
   4   1   3      894.88      941.31      7.97 o 
   5   1   3       22.66       22.32      0.45 o 
   6   1   3       11.69       10.68      0.42 o 
   7   1   3        0.08        0.63      0.26 o 
   8   1   3       51.28       49.51      2.06 o 
   9   1   3       33.46       33.01      1.05 o 
  10   1   3       10.55       12.04      1.47 o 
  -9   2   3       28.53       27.29      1.00 o 
  -8   2   3       17.77       16.62      0.73 o 
  -7   2   3       62.26       54.48      1.24 o 
  -6   2   3        0.36        0.15      0.19 o 
  -5   2   3      398.94      390.01      4.59 o 
  -4   2   3      153.27      152.92      2.07 o 
  -3   2   3      643.97      676.51      5.79 o 
  -2   2   3      740.22      754.38      6.37 o 
  -1   2   3      402.86      389.71      4.05 o 
   0   2   3     1356.88     1412.64     14.06 o 
   1   2   3      292.62      313.55      3.33 o 
   2   2   3      476.19      440.39      4.60 o 
   3   2   3     2934.95     3021.23     25.18 o 
   4   2   3      184.76      173.40      1.75 o 
   5   2   3      102.99      103.94      1.87 o 
   6   2   3        2.11        3.43      0.23 o 
   7   2   3      208.36      208.42      2.91 o 
   8   2   3       11.35        9.40      1.13 o 
   9   2   3       63.99       66.76      1.53 o 
  10   2   3       13.61       15.11      0.80 o 
  -9   3   3       15.80       18.25      1.43 o 
  -8   3   3       29.66       31.80      1.01 o 
  -7   3   3      100.00       91.08      1.71 o 
  -6   3   3        0.03        0.22      0.19 o 
  -5   3   3      116.24      113.31      3.55 o 
  -4   3   3       72.00       65.45      1.15 o 
  -3   3   3        0.27        1.07      0.10 o 
  -2   3   3       18.36       27.00      0.41 o 
  -1   3   3      233.48      254.47      2.29 o 
   0   3   3        7.62       10.75      0.29 o 
   1   3   3      871.00      834.22      8.47 o 
   2   3   3     1224.72     1271.52     12.78 o 
   3   3   3      274.16      292.72      2.93 o 
   4   3   3      932.46      993.19      8.43 o 
   5   3   3      270.32      267.91      2.62 o 
   6   3   3      532.23      529.72      4.83 o 
   7   3   3      105.03      106.74      1.82 o 
   8   3   3       66.53       67.54      1.46 o 
   9   3   3       27.85       28.65      0.98 o 
  10   3   3        0.12       -0.07      0.30 o 
  -9   4   3       14.06       15.84      0.79 o 
  -8   4   3       79.54       75.68      1.63 o 
  -7   4   3        9.97       10.98      0.74 o 
  -6   4   3       41.67       39.54      1.62 o 
  -5   4   3       32.88       32.36      1.41 o 
  -4   4   3       44.69       46.14      1.53 o 
  -3   4   3        1.93        4.82      0.22 o 
  -2   4   3       96.08       95.70      1.05 o 
  -1   4   3      463.48      522.82      4.51 o 
   0   4   3       64.05       71.59      1.84 o 
   1   4   3      231.97      237.87      2.71 o 
   2   4   3      517.60      463.66      5.54 o 
   3   4   3       50.67       47.99      0.67 o 
   4   4   3       83.49       86.70      1.07 o 
   5   4   3      251.79      253.95      2.54 o 
   6   4   3       15.36       12.33      0.43 o 
   7   4   3       19.42       19.63      0.72 o 
   8   4   3       19.25       20.20      1.05 o 
   9   4   3        8.58       10.85      0.66 o 
  10   4   3        0.06        1.12      0.70 o 
  -8   5   3        1.97        2.01      0.37 o 
  -7   5   3       17.08       16.98      0.71 o 
  -6   5   3       59.93       56.07      1.99 o 
  -5   5   3       28.06       24.72      2.25 o 
  -4   5   3       46.76       39.60      0.87 o 
  -3   5   3      600.21      616.66      5.37 o 
  -2   5   3      236.96      210.90      2.03 o 
  -1   5   3      285.87      301.31      2.74 o 
   0   5   3      162.18      145.22      1.44 o 
   1   5   3      351.28      347.93      3.86 o 
   2   5   3      625.78      683.32      7.19 o 
   3   5   3       22.17       18.61      0.41 o 
   4   5   3        2.49        1.18      0.15 o 
   5   5   3       40.12       36.36      0.68 o 
   6   5   3       31.92       31.34      0.71 o 
   7   5   3       70.89       69.49      1.11 o 
   8   5   3        2.48        2.83      0.39 o 
   9   5   3       25.28       28.59      1.01 o 
  10   5   3       12.57       13.83      0.80 o 
  -8   6   3        5.25        6.21      0.77 o 
  -7   6   3        3.30        3.91      0.61 o 
  -6   6   3       15.62       15.24      0.92 o 
  -5   6   3        1.93        0.99      0.35 o 
  -4   6   3       39.75       36.56      1.25 o 
  -3   6   3      372.68      366.53      6.02 o 
  -2   6   3        5.66        6.44      0.94 o 
  -1   6   3       43.39       47.14      0.88 o 
   0   6   3      311.73      369.02      4.14 o 
   1   6   3       98.16      106.87      1.54 o 
   2   6   3       18.25       15.93      0.51 o 
   3   6   3       63.91       68.28      0.90 o 
   4   6   3      107.37      101.14      2.29 o 
   5   6   3        1.01        1.75      0.21 o 
   6   6   3       27.81       29.46      0.68 o 
   7   6   3       91.86       91.03      1.35 o 
   8   6   3        2.00        2.88      0.39 o 
   9   6   3       34.05       38.48      1.20 o 
  -8   7   3       12.02       13.01      1.00 o 
  -7   7   3       10.57       10.33      0.86 o 
  -6   7   3        2.84        4.95      0.65 o 
  -5   7   3       84.93       78.88      2.14 o 
  -4   7   3       47.99       47.80      1.54 o 
  -3   7   3       27.31       28.35      1.10 o 
  -2   7   3      112.17      114.23      1.68 o 
  -1   7   3      447.43      457.84      5.10 o 
   0   7   3      989.83      998.42     10.40 o 
   1   7   3       26.39       26.06      0.68 o 
   2   7   3       14.61       14.14      0.51 o 
   3   7   3        4.37        2.57      0.27 o 
   4   7   3       25.56       26.14      0.73 o 
   5   7   3        0.34       -0.06      0.17 o 
   6   7   3       32.09       33.44      0.91 o 
   7   7   3       16.40       16.46      0.66 o 
   8   7   3        5.43        7.41      0.78 o 
   9   7   3        4.44        5.36      0.75 o 
  -7   8   3        3.25        6.42      0.80 o 
  -6   8   3        0.03        1.04      0.47 o 
  -5   8   3       11.36        9.33      0.75 o 
  -4   8   3       62.80       53.83      1.70 o 
  -3   8   3       14.98       14.75      0.87 o 
  -2   8   3       30.24       24.78      0.71 o 
  -1   8   3      435.81      443.13      5.07 o 
   0   8   3       83.46       86.01      1.46 o 
   1   8   3       17.05       16.59      0.64 o 
   2   8   3        4.00        4.28      0.34 o 
   3   8   3        0.00        0.01      0.20 o 
   4   8   3        0.00        0.16      0.19 o 
   5   8   3        0.00       -0.03      0.20 o 
   6   8   3        2.44        2.12      0.39 o 
   7   8   3        1.89        1.92      0.35 o 
   8   8   3        3.39        3.76      0.68 o 
  -6   9   3       76.09       78.82      2.40 o 
  -5   9   3       50.59       50.73      1.80 o 
  -4   9   3      146.90      158.80      3.56 o 
  -3   9   3        0.02        0.06      0.34 o 
  -2   9   3        6.98        8.84      0.68 o 
  -1   9   3       18.14       15.85      0.60 o 
   0   9   3      123.17      116.31      1.86 o 
   1   9   3       57.75       55.27      1.19 o 
   2   9   3       27.26       26.71      1.38 o 
   3   9   3       99.79       92.75      1.65 o 
   4   9   3      127.37      114.22      1.93 o 
   5   9   3       10.07       11.32      0.58 o 
   6   9   3       19.79       25.01      0.86 o 
   7   9   3       12.88       14.71      0.71 o 
  -5  10   3        1.66        0.58      0.41 o 
  -4  10   3       11.46       11.35      0.91 o 
  -3  10   3        3.38        2.88      0.56 o 
  -2  10   3        0.97        0.74      0.28 o 
  -1  10   3       25.57       23.85      0.79 o 
   0  10   3        4.98        5.98      0.48 o 
   1  10   3        3.58        2.70      0.49 o 
   2  10   3        5.41        4.47      0.40 o 
   3  10   3        1.99        1.02      0.27 o 
   4  10   3        0.01        0.01      0.21 o 
   5  10   3        7.72        7.85      0.54 o 
   6  10   3        3.16        3.12      0.63 o 
  -4  11   3       59.53       55.63      2.01 o 
  -3  11   3       14.66       17.22      1.10 o 
  -2  11   3        9.21       10.38      0.83 o 
  -1  11   3       29.22       29.13      0.93 o 
   0  11   3       19.17       17.78      0.74 o 
   1  11   3        5.16        3.54      0.40 o 
   2  11   3       12.36       13.82      1.60 o 
   3  11   3        9.21        8.95      0.58 o 
   4  11   3       11.14       11.76      0.65 o 
   5  11   3       32.33       33.08      1.54 o 
  -3  12   3       14.51       15.40      1.09 o 
  -2  12   3        1.51        2.10      0.58 o 
  -1  12   3        0.07        0.21      0.29 o 
   0  12   3       15.36       14.84      0.75 o 
   1  12   3       14.91       18.64      0.81 o 
   2  12   3        0.08        0.29      0.27 o 
   3  12   3        5.52        4.12      0.49 o 
   1 -11   4        6.33        7.25      0.89 o 
  -2 -10   4       12.61       14.77      1.10 o 
  -1 -10   4        0.42        0.41      0.40 o 
   0 -10   4       27.56       26.74      1.41 o 
   1 -10   4        2.38        2.28      0.60 o 
   2 -10   4       13.42       14.82      1.08 o 
   3 -10   4        0.85        1.58      0.55 o 
   4 -10   4        6.14        7.30      0.80 o 
  -4  -9   4        7.81       10.66      0.92 o 
  -3  -9   4        5.90        5.93      0.74 o 
  -2  -9   4        0.07        0.23      0.35 o 
  -1  -9   4       13.41       10.49      0.91 o 
   0  -9   4       34.66       29.08      1.41 o 
   1  -9   4       23.77       23.08      1.24 o 
   3  -9   4       12.57       14.55      1.00 o 
   4  -9   4        0.82        1.80      0.49 o 
  -5  -8   4       10.06        9.27      0.85 o 
  -4  -8   4        0.99        0.69      0.41 o 
  -3  -8   4        8.75        8.44      0.80 o 
  -2  -8   4       21.89       21.10      1.14 o 
  -1  -8   4        0.15        0.31      0.36 o 
   0  -8   4       25.19       24.12      1.20 o 
   1  -8   4      121.76      117.70      2.85 o 
   2  -8   4       26.76       30.46      1.31 o 
   3  -8   4       35.21       34.73      1.38 o 
   4  -8   4        8.79       13.24      0.88 o 
   5  -8   4       69.23       71.99      2.03 o 
   6  -8   4        4.09        3.90      0.61 o 
   7  -8   4        1.15        2.24      0.56 o 
  -5  -7   4       14.50       15.96      1.00 o 
  -4  -7   4        0.53        0.65      0.37 o 
  -3  -7   4       43.00       44.32      1.61 o 
  -2  -7   4        0.01       -0.06      0.27 o 
  -1  -7   4      101.78       97.31      2.45 o 
   0  -7   4        1.86        1.91      0.46 o 
   1  -7   4      283.20      255.81      4.75 o 
   2  -7   4       90.49       88.98      2.26 o 
   3  -7   4      182.73      187.06      3.03 o 
   4  -7   4        0.57        0.20      0.19 o 
   5  -7   4       37.64       37.71      1.35 o 
   6  -7   4       56.52       64.04      1.92 o 
   7  -7   4        3.19        4.57      0.65 o 
   8  -7   4        7.56        6.80      0.80 o 
  -5  -6   4       13.93       13.44      0.64 o 
  -4  -6   4       62.21       61.07      2.69 o 
  -3  -6   4       77.00       73.06      2.90 o 
  -2  -6   4       43.95       41.66      0.97 o 
  -1  -6   4       26.54       25.07      1.08 o 
   0  -6   4      118.39      113.57      2.58 o 
   1  -6   4       63.74       61.23      1.71 o 
   2  -6   4       40.54       40.83      0.84 o 
   3  -6   4      224.99      245.77      3.04 o 
   4  -6   4      163.36      184.06      2.46 o 
   5  -6   4        6.01        6.81      0.66 o 
   6  -6   4       11.55       11.23      0.79 o 
   7  -6   4        2.53        3.07      0.54 o 
   8  -6   4        5.12        4.65      0.68 o 
   9  -6   4       21.70       21.63      1.26 o 
  -7  -5   4        0.28        0.67      0.49 o 
  -6  -5   4       28.98       31.51      1.45 o 
  -5  -5   4       34.54       32.64      1.37 o 
  -4  -5   4        5.37        5.08      0.39 o 
  -3  -5   4      232.22      218.87      9.82 o 
  -2  -5   4      377.94      374.44      4.45 o 
  -1  -5   4      827.61      833.56     12.61 o 
   0  -5   4      503.32      421.26      6.84 o 
   1  -5   4      205.56      187.18      2.29 o 
   2  -5   4      226.13      209.93      2.55 o 
   3  -5   4       47.46       46.37      1.21 o 
   4  -5   4       11.57       10.00      0.43 o 
   5  -5   4      208.06      218.20      2.78 o 
   6  -5   4       25.24       24.76      1.08 o 
   7  -5   4        5.78        6.03      0.66 o 
   8  -5   4       14.60       15.80      1.00 o 
  -8  -4   4        5.40        5.81      0.87 o 
  -7  -4   4        4.38        6.09      0.79 o 
  -6  -4   4        0.48        0.20      0.35 o 
  -5  -4   4       39.46       38.12      1.47 o 
  -4  -4   4       85.96       91.55      1.57 o 
  -3  -4   4       88.75       83.96      1.43 o 
  -2  -4   4      420.23      419.11      4.83 o 
  -1  -4   4      376.50      403.52      6.48 o 
   0  -4   4      251.02      249.30      2.81 o 
   1  -4   4       16.11       18.47      0.44 o 
   2  -4   4      377.07      404.63      4.41 o 
   3  -4   4        1.47        0.91      0.16 o 
   4  -4   4       39.43       40.67      0.82 o 
   5  -4   4       12.77       12.36      0.46 o 
   6  -4   4        0.40        0.78      0.31 o 
   7  -4   4        0.32        0.49      0.34 o 
   8  -4   4       19.93       20.42      1.08 o 
   9  -4   4       22.61       19.86      1.17 o 
  10  -4   4        0.56        0.69      0.47 o 
  -8  -3   4        0.28        1.17      0.56 o 
  -7  -3   4       57.84       61.81      2.17 o 
  -6  -3   4       18.36       19.00      1.10 o 
  -5  -3   4       13.46       17.19      0.98 o 
  -4  -3   4      249.54      253.16      3.21 o 
  -3  -3   4       11.67       10.95      0.45 o 
  -2  -3   4       83.95       69.96      1.18 o 
  -1  -3   4      150.92      176.25      2.01 o 
   0  -3   4     1142.29     1218.32     17.62 o 
   1  -3   4       45.29       36.73      0.60 o 
   2  -3   4       38.96       35.43      0.65 o 
   3  -3   4      272.72      250.64      2.89 o 
   4  -3   4       55.39       49.68      0.88 o 
   5  -3   4      240.68      232.89      2.81 o 
   6  -3   4      222.82      214.10      4.00 o 
   7  -3   4        1.85        1.31      0.41 o 
   8  -3   4      101.43       96.76      1.80 o 
   9  -3   4       19.72       20.29      0.83 o 
  10  -3   4       41.42       43.91      1.28 o 
  -8  -2   4        0.02       -0.40      0.45 o 
  -7  -2   4        8.51        9.06      0.89 o 
  -6  -2   4       16.61       14.77      0.95 o 
  -5  -2   4       49.98       40.27      1.48 o 
  -4  -2   4       60.82       60.91      1.12 o 
  -3  -2   4       38.74       32.31      0.53 o 
  -2  -2   4      152.04      162.65      1.60 o 
  -1  -2   4       13.01        9.13      0.49 o 
   0  -2   4       24.79       29.26      0.85 o 
   1  -2   4      502.32      546.14      5.63 o 
   2  -2   4       42.30       48.63      0.75 o 
   3  -2   4       60.74       62.33      0.95 o 
   4  -2   4      121.52      129.12      1.68 o 
   5  -2   4       15.51       16.59      0.48 o 
   6  -2   4        6.14        7.95      0.75 o 
   7  -2   4       49.12       48.69      1.11 o 
   8  -2   4      114.85      109.35      1.94 o 
   9  -2   4       35.08       35.01      1.07 o 
  10  -2   4        0.39        1.35      0.38 o 
  -8  -1   4        1.31        1.73      0.58 o 
  -7  -1   4      143.54      145.90      3.59 o 
  -6  -1   4       27.07       26.99      1.26 o 
  -5  -1   4       69.49       70.69      2.35 o 
  -4  -1   4      322.41      326.63      5.75 o 
  -3  -1   4       37.91       38.18      0.57 o 
  -2  -1   4      477.35      519.03      4.50 o 
  -1  -1   4      768.07      793.28     11.50 o 
   0  -1   4        6.10        6.72      0.38 o 
   1  -1   4      383.33      353.99      4.74 o 
   2  -1   4      270.88      288.32      3.11 o 
   3  -1   4       57.85       53.26      0.82 o 
   4  -1   4       14.26        8.13      0.83 o 
   5  -1   4     1229.69     1191.50     12.13 o 
   6  -1   4      446.15      434.66      6.30 o 
   7  -1   4      275.59      273.36      3.57 o 
   8  -1   4       32.86       31.42      0.95 o 
   9  -1   4       47.39       43.50      1.36 o 
  10  -1   4        5.69        7.01      0.61 o 
  -9   0   4        1.54        2.57      0.66 o 
  -8   0   4        0.33        0.41      0.40 o 
  -7   0   4       19.87       16.69      1.06 o 
  -6   0   4        6.72        6.25      0.41 o 
  -5   0   4        0.63        0.40      0.28 o 
  -4   0   4        0.54        0.94      0.18 o 
  -3   0   4       14.44       15.84      0.86 o 
  -2   0   4      105.02      110.68      1.15 o 
  -1   0   4      291.65      342.55      3.57 o 
   0   0   4      907.90      981.63     13.42 o 
   1   0   4      151.53      158.70      1.77 o 
   2   0   4     1570.49     1644.41     16.68 o 
   3   0   4     2275.00     2438.70     24.61 o 
   4   0   4        0.50        0.01      0.12 o 
   5   0   4      151.81      158.58      1.67 o 
   6   0   4      509.97      488.47      4.45 o 
   7   0   4      257.76      252.97      3.35 o 
   8   0   4       22.61       23.40      0.82 o 
   9   0   4        7.69        8.64      0.57 o 
  10   0   4       17.24       18.48      0.85 o 
  -9   1   4        4.43        4.33      0.77 o 
  -8   1   4       16.31       16.44      1.14 o 
  -7   1   4       25.06       25.35      0.83 o 
  -6   1   4       73.97       64.67      1.30 o 
  -5   1   4       70.92       75.61      2.06 o 
  -4   1   4      376.31      352.69      4.11 o 
  -3   1   4      176.40      176.39      1.73 o 
  -2   1   4       18.69       14.80      0.30 o 
  -1   1   4      170.81      175.37      1.94 o 
   0   1   4     2638.00     2746.97     27.55 o 
   1   1   4        5.13        4.93      0.18 o 
   2   1   4      427.30      460.65      4.81 o 
   3   1   4     3433.09     3464.16     34.78 o 
   4   1   4      762.69      887.36      7.53 o 
   5   1   4       22.57       26.05      0.68 o 
   6   1   4       18.81       17.10      0.43 o 
   7   1   4     1156.74     1190.84     14.21 o 
   8   1   4        4.00        2.90      0.37 o 
   9   1   4        6.39        8.13      0.58 o 
  10   1   4        7.14        8.80      0.67 o 
  -8   2   4       50.18       49.02      1.27 o 
  -7   2   4        1.04        1.22      0.30 o 
  -6   2   4        0.40        0.46      0.25 o 
  -5   2   4      132.49      128.70      1.94 o 
  -4   2   4       67.76       57.52      1.07 o 
  -3   2   4      136.74      127.40      1.32 o 
  -2   2   4     1618.14     1719.12     14.20 o 
  -1   2   4     1314.69     1404.50     14.00 o 
   0   2   4      218.38      258.49      2.80 o 
   1   2   4       15.22       16.65      0.39 o 
   2   2   4        1.06        3.25      0.19 o 
   3   2   4      261.28      280.81      3.13 o 
   4   2   4       22.79       20.49      0.42 o 
   5   2   4      282.01      271.93      4.92 o 
   6   2   4       59.31       52.55      0.96 o 
   7   2   4        0.89        2.21      0.35 o 
   8   2   4       13.38       15.37      0.68 o 
   9   2   4       11.97       12.06      0.65 o 
  10   2   4        8.78        6.57      0.59 o 
  -8   3   4       87.83       81.12      1.70 o 
  -7   3   4       64.36       63.95      1.40 o 
  -6   3   4       19.14       19.03      0.69 o 
  -5   3   4      123.62      118.84      1.85 o 
  -4   3   4      292.64      276.65      3.46 o 
  -3   3   4      246.53      239.19      2.26 o 
  -2   3   4       10.16       11.96      0.28 o 
  -1   3   4      115.29      115.08      1.43 o 
   0   3   4     2005.04     2102.94     20.87 o 
   1   3   4       96.87       94.98      1.77 o 
   2   3   4        5.22        2.78      0.43 o 
   3   3   4      970.69     1016.24     10.37 o 
   4   3   4       24.10       36.72      0.59 o 
   5   3   4      116.20       96.69      1.19 o 
   6   3   4        2.69        2.48      0.22 o 
   7   3   4       58.65       60.31      1.37 o 
   8   3   4        0.03       -0.10      0.22 o 
   9   3   4        1.97        2.70      0.45 o 
  10   3   4        3.28        4.57      0.52 o 
  -8   4   4        0.27        0.58      0.34 o 
  -7   4   4        5.13        4.32      0.44 o 
  -6   4   4       39.14       36.93      0.97 o 
  -5   4   4        0.61        0.79      0.24 o 
  -4   4   4       12.76       10.10      0.59 o 
  -3   4   4      761.78      739.93      7.94 o 
  -2   4   4      150.70      152.64      1.65 o 
  -1   4   4      100.21      137.27      1.40 o 
   0   4   4      200.82      232.20      2.65 o 
   1   4   4      339.27      360.17      3.93 o 
   2   4   4       12.43       16.52      0.44 o 
   3   4   4        1.13        1.57      0.19 o 
   4   4   4      203.05      208.66      2.09 o 
   5   4   4        2.26        1.76      0.52 o 
   6   4   4      126.65      124.60      1.52 o 
   7   4   4       13.65       12.34      0.46 o 
   8   4   4       24.50       21.28      0.79 o 
   9   4   4       33.05       34.10      1.08 o 
  10   4   4       19.43       18.98      0.88 o 
  -8   5   4        0.10        0.06      0.28 o 
  -7   5   4       35.15       36.73      1.06 o 
  -6   5   4       81.04       77.50      1.51 o 
  -5   5   4       95.23       92.57      1.60 o 
  -4   5   4      170.66      159.39      3.74 o 
  -3   5   4      280.41      291.02      3.48 o 
  -2   5   4        7.97        9.58      0.29 o 
  -1   5   4       28.26       19.27      0.38 o 
   0   5   4      104.19      110.62      1.51 o 
   1   5   4      292.48      299.38      3.41 o 
   2   5   4      298.17      293.82      3.39 o 
   3   5   4      340.54      329.39      3.79 o 
   4   5   4       10.42        8.18      0.30 o 
   5   5   4       50.48       43.47      0.75 o 
   6   5   4      141.50      137.25      1.66 o 
   7   5   4      107.85      104.31      1.44 o 
   8   5   4        0.04       -0.22      0.25 o 
   9   5   4        0.62        1.79      0.41 o 
  10   5   4        7.81        8.44      0.66 o 
  -8   6   4        8.88        8.66      0.88 o 
  -7   6   4       24.87       24.85      1.23 o 
  -6   6   4        5.90        6.13      0.65 o 
  -5   6   4       10.38       10.15      0.74 o 
  -4   6   4       23.78       24.75      1.06 o 
  -3   6   4      282.85      264.15      4.61 o 
  -2   6   4       50.95       46.41      3.37 o 
  -1   6   4      338.27      367.67      4.14 o 
   0   6   4      174.13      204.34      3.73 o 
   1   6   4       37.70       26.90      0.65 o 
   2   6   4      119.96      105.93      1.57 o 
   3   6   4      216.68      205.85      2.62 o 
   4   6   4      246.97      235.47      2.96 o 
   5   6   4      366.29      368.56      3.55 o 
   6   6   4       25.10       23.98      0.60 o 
   7   6   4       91.21       87.37      1.31 o 
   8   6   4       16.76       15.38      0.71 o 
   9   6   4        0.02       -0.19      0.34 o 
  -7   7   4       26.42       29.10      1.40 o 
  -6   7   4        0.50        0.66      0.38 o 
  -5   7   4       73.87       73.23      2.10 o 
  -4   7   4       21.34       18.75      0.93 o 
  -3   7   4      329.24      349.56      5.93 o 
  -2   7   4      107.85      106.88      1.60 o 
  -1   7   4      395.95      400.16      4.54 o 
   0   7   4       77.80       69.57      1.46 o 
   1   7   4        1.60        1.67      0.24 o 
   2   7   4       15.33       14.76      0.53 o 
   3   7   4        0.59        0.88      0.21 o 
   4   7   4       47.03       50.79      1.07 o 
   5   7   4      101.53       97.37      2.16 o 
   6   7   4       80.92       73.49      1.53 o 
   7   7   4        6.89        6.70      0.47 o 
   8   7   4       13.33       12.99      0.98 o 
   9   7   4        2.45        2.97      0.62 o 
  -7   8   4       20.76       21.15      1.26 o 
  -6   8   4       56.32       59.77      2.01 o 
  -5   8   4       17.10       14.30      0.94 o 
  -4   8   4        1.48        1.60      0.44 o 
  -3   8   4       22.13       19.40      0.97 o 
  -2   8   4       20.10       22.09      0.67 o 
  -1   8   4       19.15       15.74      0.57 o 
   0   8   4      200.97      186.87      2.53 o 
   1   8   4      381.75      384.82      4.52 o 
   2   8   4       40.34       35.69      1.24 o 
   3   8   4      115.21      109.92      3.37 o 
   4   8   4      183.24      180.89      2.57 o 
   5   8   4       71.41       67.17      1.95 o 
   6   8   4        7.96        8.94      0.52 o 
   7   8   4        4.88        4.56      0.56 o 
   8   8   4        2.42        3.41      0.64 o 
  -6   9   4        6.25        6.82      0.81 o 
  -5   9   4        0.62        0.38      0.42 o 
  -4   9   4       72.07       65.23      2.02 o 
  -3   9   4       34.22       32.95      1.35 o 
  -2   9   4        1.56        2.49      0.42 o 
  -1   9   4       22.05       20.60      1.17 o 
   0   9   4       68.79       72.45      1.38 o 
   1   9   4       14.68       10.98      0.52 o 
   2   9   4        9.79        9.80      0.50 o 
   3   9   4        9.39        6.88      0.46 o 
   4   9   4       16.53       16.51      0.68 o 
   5   9   4        0.71        0.32      0.24 o 
   6   9   4       15.25       14.63      0.67 o 
   7   9   4        1.56        1.88      0.37 o 
   8   9   4        0.36        0.60      0.46 o 
  -5  10   4        6.59        6.48      0.79 o 
  -4  10   4       17.45       17.40      1.08 o 
  -3  10   4        2.13        2.73      0.58 o 
  -2  10   4       50.08       49.76      1.69 o 
  -1  10   4       73.56       76.39      1.49 o 
   0  10   4       15.87       17.48      0.68 o 
   1  10   4        1.25        0.97      0.38 o 
   2  10   4        7.92        8.83      0.52 o 
   3  10   4        0.09        0.15      0.22 o 
   4  10   4       77.38       74.22      1.54 o 
   5  10   4        6.05        3.82      0.43 o 
   6  10   4        5.29        7.08      0.55 o 
   7  10   4        0.13       -0.13      0.25 o 
  -4  11   4        6.21        5.53      0.78 o 
  -3  11   4        1.46        1.32      0.47 o 
  -2  11   4        7.46        7.62      0.80 o 
  -1  11   4       12.60       13.51      0.66 o 
   0  11   4        6.51        6.30      0.50 o 
   1  11   4        0.19        0.89      0.29 o 
   2  11   4        4.29        3.89      0.52 o 
   3  11   4       15.40       18.64      0.78 o 
   4  11   4       32.29       33.74      1.05 o 
   5  11   4        1.27        1.85      0.38 o 
  -2  12   4        8.08       10.51      0.93 o 
  -1  12   4        4.13        4.90      0.51 o 
   0  12   4       43.41       44.65      1.23 o 
   1  12   4       27.03       31.85      1.04 o 
   2  12   4        1.72        1.06      0.42 o 
   3  12   4        3.13        3.61      0.46 o 
   4  12   4        1.96        1.67      0.37 o 
  -1 -10   5        0.18       -0.06      0.40 o 
   0 -10   5        3.11        2.19      0.62 o 
   1 -10   5        8.89       10.57      1.01 o 
   2 -10   5        4.02        3.52      0.71 o 
   4 -10   5        0.01       -0.35      0.42 o 
  -3  -9   5        3.49        3.77      0.68 o 
  -2  -9   5       16.53       17.07      1.15 o 
  -1  -9   5       13.29       17.98      1.18 o 
   0  -9   5       97.84       94.53      2.72 o 
   1  -9   5       22.42       24.49      1.33 o 
   2  -9   5       68.98       71.42      2.26 o 
   3  -9   5        2.95        4.17      0.69 o 
   4  -9   5       50.27       49.54      1.82 o 
  -4  -8   5       14.09       14.49      1.01 o 
  -3  -8   5       21.69       22.94      1.26 o 
  -2  -8   5        0.68        1.06      0.44 o 
  -1  -8   5       15.41       16.22      1.02 o 
   0  -8   5       35.77       26.48      1.30 o 
   1  -8   5        6.79        6.50      0.74 o 
   2  -8   5       20.46       18.20      1.08 o 
   3  -8   5       24.76       26.84      1.26 o 
   4  -8   5        1.10        2.65      0.55 o 
  -4  -7   5       10.92       13.52      0.96 o 
  -3  -7   5       32.74       29.83      1.36 o 
  -2  -7   5        0.66        0.40      0.35 o 
  -1  -7   5        7.24        8.03      0.74 o 
   0  -7   5       27.35       27.61      1.24 o 
   1  -7   5      177.44      169.34      3.59 o 
   2  -7   5        5.06        7.48      0.68 o 
   4  -7   5        5.28        7.72      0.69 o 
   5  -7   5       73.41       76.50      2.73 o 
   6  -7   5      110.38      110.12      2.66 o 
   7  -7   5       12.27       11.59      0.90 o 
   8  -7   5       13.49       15.36      1.04 o 
  -4  -6   5        0.04        0.40      0.38 o 
  -3  -6   5       75.19       76.80      2.16 o 
  -2  -6   5        7.21        6.14      0.61 o 
  -1  -6   5      146.47      139.03      3.06 o 
   0  -6   5      192.54      183.12      3.69 o 
   1  -6   5       83.67       95.18      2.34 o 
   2  -6   5        1.51        3.29      0.47 o 
   3  -6   5        9.35        9.41      0.72 o 
   4  -6   5        0.46        0.43      0.20 o 
   5  -6   5       14.68       11.64      0.59 o 
   6  -6   5      106.64      102.83      2.49 o 
   7  -6   5       12.75       14.71      0.96 o 
   8  -6   5        1.82        2.65      0.57 o 
   9  -6   5        8.22        8.28      0.86 o 
  -7  -5   5        2.52        3.92      0.74 o 
  -6  -5   5       18.74       21.82      1.30 o 
  -5  -5   5        5.77        4.48      0.65 o 
  -4  -5   5        1.35        1.67      0.46 o 
  -3  -5   5       10.83       10.49      0.51 o 
  -2  -5   5      168.13      156.34      6.03 o 
  -1  -5   5      915.69      925.19     13.98 o 
   0  -5   5       54.81       52.94      1.56 o 
   1  -5   5        4.90        5.46      0.53 o 
   2  -5   5        1.81        1.38      0.33 o 
   3  -5   5       32.11       36.44      0.79 o 
   4  -5   5       31.29       33.44      0.79 o 
   5  -5   5      163.95      167.83      2.30 o 
   6  -5   5       18.38       16.32      0.88 o 
   7  -5   5      117.59      110.94      2.70 o 
   8  -5   5       14.14       14.57      0.97 o 
   9  -5   5       34.29       34.08      1.55 o 
  -7  -4   5        0.90        0.97      0.53 o 
  -6  -4   5        6.22        9.03      0.89 o 
  -5  -4   5       29.79       33.70      1.46 o 
  -4  -4   5       39.63       39.57      0.98 o 
  -3  -4   5        0.15        0.17      0.19 o 
  -2  -4   5       59.84       56.14      1.12 o 
  -1  -4   5      182.81      177.30      3.37 o 
   0  -4   5       39.57       45.62      1.34 o 
   1  -4   5       35.83       34.96      1.13 o 
   2  -4   5       15.58       16.55      0.51 o 
   3  -4   5      190.35      178.37      2.25 o 
   4  -4   5      205.71      204.65      2.56 o 
   5  -4   5       27.98       25.47      0.67 o 
   6  -4   5       28.61       31.26      1.17 o 
   7  -4   5        4.61        4.72      0.57 o 
   8  -4   5       29.71       29.25      1.31 o 
   9  -4   5       20.50       18.23      1.13 o 
  10  -4   5       28.14       34.43      1.62 o 
  -7  -3   5        0.28        0.21      0.44 o 
  -6  -3   5       22.77       23.28      1.25 o 
  -5  -3   5        9.64        9.07      0.79 o 
  -4  -3   5        1.02        0.84      0.21 o 
  -3  -3   5        0.11        0.35      0.17 o 
  -2  -3   5       25.44       19.03      1.56 o 
  -1  -3   5       70.47       71.31      1.68 o 
   0  -3   5      333.02      324.84      5.31 o 
   1  -3   5        3.85        4.87      0.24 o 
   2  -3   5      142.69      140.69      1.76 o 
   3  -3   5      417.75      432.58      4.71 o 
   4  -3   5       41.24       40.87      0.81 o 
   5  -3   5        2.12        2.22      0.34 o 
   6  -3   5        5.68        5.96      0.37 o 
   7  -3   5        5.97        6.46      0.65 o 
   8  -3   5       18.14       15.53      0.93 o 
   9  -3   5       18.05       19.55      1.15 o 
  10  -3   5        2.68        2.52      0.60 o 
  -8  -2   5       29.48       34.11      1.76 o 
  -7  -2   5       54.23       52.06      2.02 o 
  -6  -2   5       47.79       45.19      1.74 o 
  -5  -2   5        1.33        0.68      0.36 o 
  -4  -2   5       31.71       38.32      0.88 o 
  -3  -2   5       78.61       73.99      5.25 o 
  -2  -2   5      518.94      550.20      6.09 o 
  -1  -2   5      272.29      268.59      4.42 o 
   0  -2   5        7.45        5.28      0.39 o 
   1  -2   5      513.40      537.80      5.58 o 
   2  -2   5      888.29      944.23      9.60 o 
   3  -2   5      117.11      127.63      2.92 o 
   4  -2   5      371.79      389.80      7.39 o 
   5  -2   5      260.00      262.12      3.10 o 
   6  -2   5      635.95      666.58     13.19 o 
   7  -2   5      392.69      376.67      6.42 o 
   8  -2   5       13.17       14.80      0.92 o 
   9  -2   5       13.83       13.21      0.95 o 
  10  -2   5       80.26       78.41      2.47 o 
  -8  -1   5       49.61       45.05      1.96 o 
  -7  -1   5       37.65       35.33      1.63 o 
  -6  -1   5        0.15       -0.10      0.33 o 
  -5  -1   5        2.52        1.58      0.43 o 
  -4  -1   5        0.01       -0.01      0.25 o 
  -3  -1   5       84.59       91.62      1.41 o 
  -2  -1   5      131.83      144.28      1.46 o 
  -1  -1   5      118.50      114.68      2.14 o 
   0  -1   5     1053.57     1174.04     16.87 o 
   1  -1   5       39.43       47.10      0.67 o 
   2  -1   5      307.66      305.12      3.31 o 
   3  -1   5       18.71       20.20      0.47 o 
   4  -1   5      430.41      455.61      4.91 o 
   5  -1   5      198.31      192.05      2.38 o 
   6  -1   5       15.99       14.31      0.53 o 
   7  -1   5      534.43      548.00      8.78 o 
   8  -1   5        0.27        0.20      0.25 o 
   9  -1   5       14.09       11.23      0.72 o 
  10  -1   5        5.93        6.43      0.72 o 
  -8   0   5        0.13       -0.12      0.39 o 
  -7   0   5       50.46       49.32      1.91 o 
  -6   0   5       58.72       55.73      1.92 o 
  -5   0   5       23.63       23.39      1.13 o 
  -4   0   5       29.72       30.39      1.97 o 
  -3   0   5      284.79      266.67      2.52 o 
  -2   0   5        3.01        1.63      0.16 o 
  -1   0   5     1111.36     1203.39     12.06 o 
   0   0   5      326.57      343.40      3.62 o 
   1   0   5     1139.76     1148.28     11.53 o 
   2   0   5       13.71        8.94      0.28 o 
   3   0   5      101.45      101.22      1.34 o 
   4   0   5      591.50      634.36      6.65 o 
   5   0   5      138.34      139.19      1.84 o 
   6   0   5      209.04      191.31      2.42 o 
   7   0   5       21.08       18.08      0.66 o 
   8   0   5       76.53       71.93      1.58 o 
   9   0   5       24.16       26.54      1.82 o 
  10   0   5       66.04       66.19      1.58 o 
  -8   1   5        0.70        0.87      0.49 o 
  -7   1   5        2.02        1.32      0.48 o 
  -6   1   5       44.42       43.43      1.65 o 
  -5   1   5        1.54        2.17      0.27 o 
  -4   1   5        1.46        1.74      0.22 o 
  -3   1   5      228.32      211.79      3.09 o 
  -2   1   5      305.63      328.11      2.97 o 
  -1   1   5       59.42       69.38      0.93 o 
   0   1   5      170.45      169.47      1.92 o 
   1   1   5        3.36        2.88      0.22 o 
   2   1   5      346.00      364.30      3.91 o 
   3   1   5      241.74      315.80      3.49 o 
   4   1   5       91.63      100.68      1.40 o 
   5   1   5       47.79       53.33      1.22 o 
   6   1   5      213.52      207.19      3.04 o 
   7   1   5        4.48        4.39      0.67 o 
   8   1   5        0.88        0.85      0.27 o 
   9   1   5        2.62        2.97      0.41 o 
  10   1   5        0.06        0.08      0.30 o 
  -8   2   5       25.93       30.44      1.56 o 
  -7   2   5       14.35       14.38      1.05 o 
  -6   2   5        3.33        3.47      0.42 o 
  -5   2   5        3.03        2.34      0.29 o 
  -4   2   5      353.97      370.59      6.68 o 
  -3   2   5      381.47      378.72      3.42 o 
  -2   2   5      436.71      453.96      4.00 o 
  -1   2   5      480.97      507.79      7.43 o 
   0   2   5      558.33      580.58      6.00 o 
   1   2   5      127.94      104.00      1.33 o 
   2   2   5      450.32      463.41      6.95 o 
   3   2   5     2443.24     2599.98     26.12 o 
   4   2   5      114.72      103.99      1.45 o 
   5   2   5      214.76      220.53      2.68 o 
   6   2   5        4.04        3.18      0.22 o 
   7   2   5      137.43      130.59      2.96 o 
   8   2   5      159.58      150.97      2.39 o 
   9   2   5       20.58       17.57      0.77 o 
  10   2   5       13.24       15.01      0.77 o 
  -8   3   5        0.65        1.31      0.52 o 
  -7   3   5        0.18        0.28      0.26 o 
  -6   3   5       61.52       57.07      1.49 o 
  -5   3   5        1.17        0.81      0.24 o 
  -4   3   5       60.10       57.50      1.12 o 
  -3   3   5       45.84       45.85      0.90 o 
  -2   3   5      822.53      843.71      7.18 o 
  -1   3   5      504.33      591.10      6.14 o 
   0   3   5       57.97       70.30      1.01 o 
   1   3   5      220.26      280.92      4.47 o 
   2   3   5       50.42       44.44      0.77 o 
   3   3   5     1102.61     1239.88     12.59 o 
   4   3   5       20.24       23.96      0.79 o 
   5   3   5        3.94        2.57      0.24 o 
   6   3   5        7.82        8.12      0.78 o 
   7   3   5       32.75       31.19      0.67 o 
   8   3   5        5.48        5.95      0.47 o 
   9   3   5       14.22       11.61      0.65 o 
  10   3   5        1.09        0.89      0.35 o 
  -8   4   5        7.60        9.80      0.63 o 
  -7   4   5       15.09       12.35      0.63 o 
  -6   4   5      110.49      113.43      1.94 o 
  -5   4   5       36.95       34.30      0.89 o 
  -4   4   5      971.57      902.05     41.24 o 
  -3   4   5       15.00       15.42      0.52 o 
  -2   4   5      212.15      200.74      1.98 o 
  -1   4   5      114.58      162.84      1.65 o 
   0   4   5     2029.12     2204.65     36.42 o 
   1   4   5      498.62      523.95      5.57 o 
   2   4   5       96.83       87.87      1.28 o 
   3   4   5      807.14      839.17      8.73 o 
   4   4   5      322.97      318.87      3.69 o 
   5   4   5        0.56        1.52      0.54 o 
   6   4   5      207.74      198.26      2.14 o 
   7   4   5      207.86      205.65      2.29 o 
   8   4   5       64.74       62.99      1.39 o 
   9   4   5        3.88        3.98      0.47 o 
  10   4   5        6.18        8.24      0.64 o 
  -8   5   5        7.98        8.56      0.62 o 
  -7   5   5        2.87        2.69      0.49 o 
  -6   5   5       23.64       23.84      0.81 o 
  -5   5   5        4.09        4.53      0.39 o 
  -4   5   5        3.06        3.35      0.33 o 
  -3   5   5      225.98      204.08      3.30 o 
  -2   5   5        9.79       10.38      0.31 o 
  -1   5   5      125.72      120.88      1.32 o 
   0   5   5      148.29      195.03      2.38 o 
   1   5   5       19.57       25.18      0.59 o 
   2   5   5       96.28       91.99      1.69 o 
   3   5   5        1.93        1.29      0.20 o 
   4   5   5       68.49       78.94      1.31 o 
   5   5   5        1.35        2.04      0.54 o 
   6   5   5        0.17        0.21      0.15 o 
   7   5   5        0.52        0.37      0.18 o 
   8   5   5       12.81       14.32      0.67 o 
   9   5   5       19.87       19.38      0.84 o 
  10   5   5       11.99       16.00      1.58 o 
  -7   6   5        0.39       -0.19      0.34 o 
  -6   6   5        0.47        0.90      0.38 o 
  -5   6   5       11.81       12.37      0.79 o 
  -4   6   5      437.97      424.78      7.02 o 
  -3   6   5       32.55       28.55      1.08 o 
  -2   6   5        6.07        7.93      0.36 o 
  -1   6   5       11.48        9.39      0.39 o 
   0   6   5       26.40       23.93      0.61 o 
   1   6   5        7.80        9.96      0.41 o 
   2   6   5      217.07      211.59      2.67 o 
   3   6   5      235.72      235.44      5.06 o 
   4   6   5        1.43        1.09      0.22 o 
   5   6   5        0.33       -0.12      0.16 o 
   6   6   5       40.48       37.25      0.75 o 
   7   6   5       76.53       82.09      1.25 o 
   8   6   5       39.42       45.93      1.19 o 
   9   6   5        0.56        0.96      0.35 o 
  -7   7   5        9.59       10.51      0.92 o 
  -6   7   5        3.63        3.26      0.59 o 
  -5   7   5        0.21        0.28      0.35 o 
  -4   7   5      165.63      156.70      3.31 o 
  -3   7   5      298.67      293.06      5.20 o 
  -2   7   5       68.02       55.18      1.04 o 
  -1   7   5       53.95       56.51      1.07 o 
   0   7   5       31.09       30.03      0.76 o 
   1   7   5      156.78      140.46      4.61 o 
   2   7   5        4.33        6.48      0.38 o 
   3   7   5       95.90       94.02      1.56 o 
   4   7   5      111.39      101.55      1.67 o 
   5   7   5       29.26       28.91      0.83 o 
   6   7   5       14.76       14.76      1.07 o 
   7   7   5       24.53       24.14      0.82 o 
   8   7   5       52.58       49.69      1.80 o 
   9   7   5        0.14        0.26      0.40 o 
  -6   8   5        2.48        2.17      0.58 o 
  -5   8   5        0.12        0.57      0.35 o 
  -4   8   5        6.42        5.29      0.63 o 
  -3   8   5       94.81       92.40      2.33 o 
  -2   8   5        4.44        4.49      0.34 o 
  -1   8   5       12.25       13.47      0.53 o 
   0   8   5      212.58      194.03      2.62 o 
   1   8   5      341.36      336.88      4.07 o 
   2   8   5        5.63        4.73      0.67 o 
   3   8   5       21.34       22.99      1.14 o 
   4   8   5       11.24       14.33      0.92 o 
   5   8   5       24.66       26.53      0.83 o 
   6   8   5        4.92        4.45      0.44 o 
   7   8   5       68.85       66.01      2.21 o 
   8   8   5        3.00        4.21      0.46 o 
  -6   9   5        8.98        7.90      0.85 o 
  -5   9   5       24.04       27.34      1.38 o 
  -4   9   5        3.24        3.07      0.59 o 
  -3   9   5        1.07        2.39      0.49 o 
  -2   9   5       29.18       24.35      1.14 o 
  -1   9   5       12.87       14.27      0.59 o 
   0   9   5        1.19        1.06      0.26 o 
   1   9   5       19.05       19.20      0.68 o 
   2   9   5       10.46        9.64      0.52 o 
   3   9   5        4.94        5.24      0.55 o 
   4   9   5       13.95       14.69      0.91 o 
   5   9   5       13.09       14.01      0.67 o 
   6   9   5       17.58       16.60      0.72 o 
   7   9   5        1.01        1.41      0.34 o 
   8   9   5        6.97        7.11      0.56 o 
  -5  10   5       10.42        9.28      0.92 o 
  -4  10   5        8.54        9.28      0.88 o 
  -3  10   5        7.21        6.19      0.73 o 
  -2  10   5       47.32       45.50      1.65 o 
  -1  10   5        8.99        8.83      0.53 o 
   0  10   5        0.03        0.27      0.24 o 
   1  10   5        2.19        2.27      0.34 o 
   2  10   5       18.03       15.42      1.08 o 
   3  10   5      100.33       98.04      2.21 o 
   4  10   5        2.43        1.58      0.35 o 
   5  10   5        9.78        8.89      0.60 o 
   6  10   5        3.12        2.93      0.43 o 
   7  10   5        1.74        1.84      0.39 o 
  -4  11   5       11.24       11.33      0.93 o 
  -3  11   5        1.63        3.01      0.62 o 
  -2  11   5        1.29        2.08      0.54 o 
  -1  11   5       11.95       11.78      1.14 o 
   0  11   5       62.06       62.25      2.32 o 
   1  11   5       16.66       17.11      0.74 o 
   2  11   5        6.07        6.14      0.50 o 
   3  11   5        8.62        8.32      0.58 o 
   4  11   5      101.02      104.86      2.01 o 
   5  11   5       26.72       31.07      1.07 o 
   6  11   5       24.77       28.30      1.81 o 
  -2  12   5        0.07        0.13      0.40 o 
  -1  12   5        1.20        0.88      0.33 o 
   0  12   5        2.99        3.98      0.48 o 
   1  12   5        0.68        0.56      0.31 o 
   2  12   5       21.13       24.44      0.95 o 
   3  12   5        1.05        2.39      0.43 o 
   4  12   5       18.55       18.84      0.84 o 
   1 -10   6        0.08       -0.32      0.38 o 
   2 -10   6        4.95        7.46      0.92 o 
  -2  -9   6        4.92        7.82      0.88 o 
  -1  -9   6       89.20       90.05      2.77 o 
   0  -9   6        0.33        1.32      0.51 o 
   1  -9   6        1.77        2.20      0.59 o 
   2  -9   6        3.05        2.13      0.62 o 
   3  -9   6        1.30        1.58      0.57 o 
   4  -9   6        0.82        1.05      0.54 o 
  -3  -8   6        1.95        2.63      0.56 o 
  -2  -8   6        0.07        0.38      0.36 o 
  -1  -8   6        1.53        0.37      0.39 o 
   0  -8   6      110.68      101.54      2.79 o 
   1  -8   6       18.84       19.15      1.16 o 
   2  -8   6       59.08       57.23      1.96 o 
   3  -8   6        2.83        3.20      0.63 o 
   4  -8   6        3.08        1.33      0.48 o 
   5  -8   6        9.46        9.58      0.88 o 
  -4  -7   6        0.03       -0.16      0.34 o 
  -3  -7   6        5.57        7.48      0.79 o 
  -2  -7   6        0.24        0.63      0.41 o 
  -1  -7   6       13.65       11.59      0.85 o 
   0  -7   6       29.33       27.78      1.27 o 
   1  -7   6        2.01        1.74      0.44 o 
   2  -7   6       13.21       10.22      0.83 o 
   3  -7   6       20.28       19.21      1.07 o 
   4  -7   6        0.06       -0.10      0.31 o 
   5  -7   6        2.79        1.64      0.48 o 
   8  -7   6        0.54        1.25      0.46 o 
  -4  -6   6       63.36       62.99      2.02 o 
  -3  -6   6       52.52       49.81      1.71 o 
  -2  -6   6       34.26       36.09      1.42 o 
  -1  -6   6        0.04        0.03      0.29 o 
   0  -6   6       16.14       12.27      0.81 o 
   1  -6   6       79.95       80.87      2.18 o 
   2  -6   6      241.02      246.16      4.66 o 
   3  -6   6       52.86       52.78      1.67 o 
   4  -6   6       16.68       18.76      0.97 o 
   5  -6   6        9.21       10.51      0.78 o 
   6  -6   6      143.66      145.29      3.13 o 
   7  -6   6       28.80       33.82      1.42 o 
   8  -6   6        0.16        0.15      0.36 o 
  -6  -5   6        1.44        1.61      0.56 o 
  -5  -5   6        0.32       -0.11      0.42 o 
  -4  -5   6        3.58        2.45      0.36 o 
  -3  -5   6       15.47       17.13      0.69 o 
  -2  -5   6        0.16        0.53      0.21 o 
  -1  -5   6       10.40        9.83      0.76 o 
   0  -5   6      704.53      718.23     11.18 o 
   1  -5   6      207.19      209.24      4.00 o 
   2  -5   6       46.50       41.24      1.37 o 
   3  -5   6       11.97       11.06      0.72 o 
   4  -5   6        0.32        0.64      0.31 o 
   5  -5   6       41.86       39.18      0.92 o 
   6  -5   6       11.59       12.18      0.79 o 
   7  -5   6      109.06      114.17      2.75 o 
   8  -5   6        8.88        9.50      0.81 o 
   9  -5   6        5.23        6.00      0.76 o 
  -7  -4   6        9.45       11.67      1.06 o 
  -6  -4   6       17.70       20.53      1.27 o 
  -5  -4   6       53.33       53.50      1.94 o 
  -4  -4   6       20.85       19.25      1.28 o 
  -3  -4   6       69.81       72.77      1.42 o 
  -2  -4   6       99.39      101.78      1.71 o 
  -1  -4   6      277.93      282.41      4.98 o 
   0  -4   6      428.93      417.41      6.84 o 
   1  -4   6       63.98       56.45      1.58 o 
   2  -4   6        0.18        1.31      0.33 o 
   3  -4   6      175.41      171.00      3.31 o 
   4  -4   6       52.67       56.92      1.06 o 
   5  -4   6        0.01        0.48      0.19 o 
   6  -4   6       19.23       19.40      0.64 o 
   7  -4   6      319.99      307.08      5.51 o 
   8  -4   6        5.70        5.14      0.65 o 
   9  -4   6        9.12       10.58      0.89 o 
  -7  -3   6        1.98        2.69      0.71 o 
  -6  -3   6        0.02        0.26      0.41 o 
  -5  -3   6       34.19       36.26      1.55 o 
  -4  -3   6        0.70        1.54      0.44 o 
  -3  -3   6        1.75        1.96      0.28 o 
  -2  -3   6        5.38        6.67      0.82 o 
  -1  -3   6       75.68       75.07      1.83 o 
   0  -3   6       13.12       13.05      0.67 o 
   1  -3   6       48.68       45.55      1.33 o 
   2  -3   6      189.34      173.13      3.22 o 
   3  -3   6       23.10       27.77      0.85 o 
   4  -3   6      227.86      229.27      2.79 o 
   5  -3   6       99.87       98.40      3.88 o 
   6  -3   6       24.93       23.61      0.81 o 
   7  -3   6        9.25        9.21      0.71 o 
   8  -3   6       25.99       25.29      1.20 o 
   9  -3   6       15.12       16.84      1.06 o 
  -7  -2   6        0.06        0.29      0.46 o 
  -6  -2   6        2.70        1.36      0.51 o 
  -5  -2   6       16.21       19.50      1.12 o 
  -4  -2   6      121.39      116.36      2.85 o 
  -3  -2   6       86.96       84.92      1.45 o 
  -2  -2   6      126.65      117.25      5.40 o 
  -1  -2   6       20.04       18.44      0.76 o 
   0  -2   6      182.18      174.74      3.17 o 
   1  -2   6       33.41       40.18      1.13 o 
   2  -2   6      193.76      193.60      2.27 o 
   3  -2   6      806.88      852.68     17.03 o 
   4  -2   6       11.27       10.49      0.40 o 
   5  -2   6      120.52      122.83      1.73 o 
   6  -2   6        2.97        2.64      0.33 o 
   7  -2   6       77.07       77.66      2.06 o 
   8  -2   6       18.49       15.75      0.93 o 
   9  -2   6       66.22       63.82      2.08 o 
  10  -2   6       14.77       15.25      1.08 o 
  -7  -1   6       13.87       14.50      1.13 o 
  -6  -1   6      105.66       92.76      2.70 o 
  -5  -1   6       46.17       42.31      1.63 o 
  -4  -1   6        9.35        5.89      0.61 o 
  -3  -1   6      116.97      111.36      1.69 o 
  -2  -1   6       35.73       38.71      1.09 o 
  -1  -1   6       15.65       14.18      0.61 o 
   0  -1   6        9.36        9.80      0.53 o 
   1  -1   6        2.93        2.53      0.53 o 
   2  -1   6        7.55       15.58      0.39 o 
   3  -1   6      269.44      321.95      3.57 o 
   4  -1   6      539.67      548.90      8.83 o 
   5  -1   6      136.08      130.07      1.78 o 
   6  -1   6     1138.59     1098.26     11.37 o 
   7  -1   6       72.05       67.84      1.87 o 
   8  -1   6       20.86       19.75      1.05 o 
   9  -1   6        6.02        5.67      0.73 o 
  10  -1   6        7.43        5.66      0.78 o 
  -8   0   6        5.05        5.48      0.84 o 
  -7   0   6       13.94       13.27      1.05 o 
  -6   0   6       49.25       45.84      1.79 o 
  -5   0   6       30.99       29.69      1.31 o 
  -4   0   6      124.09      107.30      2.64 o 
  -3   0   6      160.07      156.79      5.79 o 
  -2   0   6       21.00       16.76      0.50 o 
  -1   0   6      478.75      531.82      5.51 o 
   0   0   6      303.77      285.95      3.09 o 
   1   0   6       66.21       73.76      0.98 o 
   2   0   6        8.56        5.92      0.25 o 
   3   0   6      192.08      186.78      2.22 o 
   4   0   6      681.55      722.73      7.55 o 
   5   0   6        0.75       -0.03      0.12 o 
   6   0   6      187.87      180.55      2.35 o 
   7   0   6      152.66      148.60      3.12 o 
   8   0   6       36.62       36.52      1.40 o 
   9   0   6        7.68        8.79      0.83 o 
  10   0   6       16.66       15.47      1.09 o 
  -8   1   6        0.27        0.72      0.46 o 
  -7   1   6       30.22       32.86      1.60 o 
  -6   1   6       23.19       24.04      1.26 o 
  -5   1   6       77.95       74.66      2.20 o 
  -4   1   6        3.66        2.96      0.49 o 
  -3   1   6      197.72      197.12      1.98 o 
  -2   1   6      277.63      281.01      2.63 o 
  -1   1   6      497.96      537.93      5.58 o 
   0   1   6        0.11        0.21      0.15 o 
   1   1   6       18.04       13.80      0.59 o 
   2   1   6      487.03      476.89      7.02 o 
   3   1   6      772.21      849.98      8.75 o 
   4   1   6     1396.04     1456.57     14.72 o 
   5   1   6      428.63      406.41      4.53 o 
   6   1   6      101.19       88.85      1.41 o 
   7   1   6        0.77        0.52      0.35 o 
   8   1   6       58.60       61.75      1.88 o 
   9   1   6      106.15       96.11      2.60 o 
  10   1   6       10.49       12.08      0.98 o 
  -8   2   6       10.91       11.81      1.03 o 
  -7   2   6        9.49       11.51      0.98 o 
  -6   2   6        0.79        0.80      0.40 o 
  -5   2   6       13.03       15.07      0.76 o 
  -4   2   6       14.50       15.15      0.88 o 
  -3   2   6      411.36      413.59      4.72 o 
  -2   2   6       69.56       76.66      0.94 o 
  -1   2   6       71.86       67.24      0.97 o 
   0   2   6      934.00     1148.21     12.89 o 
   1   2   6      214.29      210.78      2.44 o 
   2   2   6      392.85      404.04      4.36 o 
   3   2   6      250.56      258.59      3.72 o 
   4   2   6        3.76        2.49      0.22 o 
   5   2   6       45.60       34.31      0.75 o 
   6   2   6        3.37        2.05      0.87 o 
   7   2   6        7.49        6.03      0.37 o 
   8   2   6       24.41       23.98      1.14 o 
   9   2   6       13.95       14.50      0.70 o 
  10   2   6        2.05        1.96      0.40 o 
  -8   3   6        6.96        8.07      0.92 o 
  -7   3   6       65.12       62.09      2.20 o 
  -6   3   6      135.26      139.35      2.24 o 
  -5   3   6        3.92        4.04      0.37 o 
  -4   3   6      229.67      213.79      2.86 o 
  -3   3   6        3.62        4.20      0.74 o 
  -2   3   6      272.92      264.00      2.90 o 
  -1   3   6       89.33       97.09      1.32 o 
   0   3   6      681.42      743.53      7.85 o 
   1   3   6      301.98      286.60      3.23 o 
   2   3   6        3.56        3.08      0.33 o 
   3   3   6       21.10       13.27      1.16 o 
   4   3   6       72.82       63.69      1.09 o 
   5   3   6       63.55       57.86      1.06 o 
   6   3   6       20.60       22.98      0.66 o 
   7   3   6       12.46       12.54      1.92 o 
   8   3   6       22.74       22.45      0.96 o 
   9   3   6        1.81        2.51      0.38 o 
  10   3   6        0.08        0.11      0.32 o 
  -8   4   6        0.09       -0.36      0.36 o 
  -7   4   6       17.92       21.63      0.84 o 
  -6   4   6       54.06       51.66      1.23 o 
  -5   4   6        2.66        2.64      0.67 o 
  -4   4   6      257.38      252.96      3.25 o 
  -3   4   6        3.65        4.15      0.32 o 
  -2   4   6       19.48       24.53      0.92 o 
  -1   4   6        0.00        2.62      0.28 o 
   0   4   6       13.71       16.83      0.47 o 
   1   4   6     1261.59     1323.93     13.42 o 
   2   4   6        0.22        0.55      0.16 o 
   3   4   6       10.82       13.49      1.63 o 
   4   4   6       28.04       25.69      0.81 o 
   5   4   6       31.74       30.28      0.75 o 
   6   4   6        2.16        2.05      0.26 o 
   7   4   6        6.85        6.00      0.40 o 
   8   4   6        8.86        9.30      0.55 o 
   9   4   6        1.29        0.93      0.32 o 
  10   4   6        0.03       -0.15      0.30 o 
  -7   5   6        0.02       -0.09      0.31 o 
  -6   5   6       24.41       25.73      0.86 o 
  -5   5   6       32.34       33.90      1.15 o 
  -4   5   6      417.52      433.11      5.12 o 
  -3   5   6       52.01       47.75      1.01 o 
  -2   5   6       36.79       34.75      0.70 o 
  -1   5   6       64.02       49.46      0.73 o 
   0   5   6       83.47       77.70      1.21 o 
   1   5   6      158.15      156.28      2.04 o 
   2   5   6      107.87      106.24      2.25 o 
   3   5   6      137.59      125.83      1.79 o 
   4   5   6      350.52      317.34     13.16 o 
   5   5   6       37.00       37.33      1.71 o 
   6   5   6       13.53       13.24      0.53 o 
   7   5   6        3.22        5.19      0.39 o 
   8   5   6       39.30       38.71      1.50 o 
   9   5   6       25.62       28.75      0.99 o 
  10   5   6        2.14        1.66      0.42 o 
  -7   6   6        1.76        1.90      0.54 o 
  -6   6   6       19.39       23.39      1.18 o 
  -5   6   6       17.00       17.13      0.95 o 
  -4   6   6       10.78       12.77      0.82 o 
  -3   6   6       43.49       47.01      1.01 o 
  -2   6   6       10.84        6.69      0.28 o 
  -1   6   6       41.11       41.10      0.67 o 
   0   6   6        0.08        0.00      0.13 o 
   1   6   6        4.90        6.27      0.54 o 
   2   6   6        1.59        1.10      0.20 o 
   3   6   6        4.72        3.86      0.31 o 
   4   6   6        5.48        6.49      0.40 o 
   5   6   6       57.02       56.80      1.16 o 
   6   6   6        4.27        3.92      0.36 o 
   7   6   6       12.48       10.78      0.54 o 
   8   6   6       12.35       12.76      0.63 o 
   9   6   6       12.26       11.74      0.97 o 
  -7   7   6        4.05        3.94      0.68 o 
  -6   7   6       39.01       37.56      1.50 o 
  -5   7   6       15.22       19.07      1.05 o 
  -4   7   6      115.37      119.23      2.78 o 
  -3   7   6      264.97      245.65      4.54 o 
  -2   7   6      152.52      138.81      2.91 o 
  -1   7   6       90.26       84.27      2.02 o 
   0   7   6      140.15      142.41      2.76 o 
   1   7   6      180.74      171.17      2.33 o 
   2   7   6       26.39       22.33      0.67 o 
   3   7   6        5.27        6.19      0.41 o 
   4   7   6       37.80       36.10      0.91 o 
   5   7   6       63.81       62.25      1.27 o 
   6   7   6       95.80       85.48      1.59 o 
   7   7   6       39.11       35.99      1.01 o 
   8   7   6       17.50       18.64      1.14 o 
   9   7   6        0.01        0.32      0.47 o 
  -6   8   6        4.09        4.91      0.70 o 
  -5   8   6        6.25        4.79      0.67 o 
  -4   8   6        2.01        1.80      0.46 o 
  -3   8   6        1.67        1.13      0.41 o 
  -2   8   6       15.04       14.51      0.85 o 
  -1   8   6        0.25        0.43      0.20 o 
   0   8   6       20.30       18.46      0.64 o 
   1   8   6        9.02       11.09      0.80 o 
   2   8   6      547.43      536.55      6.10 o 
   3   8   6      731.57      744.70     13.81 o 
   4   8   6        5.20        4.29      0.40 o 
   5   8   6       11.46       11.44      0.56 o 
   6   8   6        3.89        3.76      0.40 o 
   7   8   6        0.19        0.13      0.27 o 
   8   8   6        1.77        1.71      0.36 o 
  -5   9   6       41.43       43.69      1.70 o 
  -4   9   6       34.78       33.03      1.42 o 
  -3   9   6       30.13       31.05      1.33 o 
  -2   9   6       34.09       37.82      1.45 o 
  -1   9   6       56.68       57.95      1.78 o 
   0   9   6        3.14        3.06      0.55 o 
   1   9   6      132.38      122.54      1.98 o 
   2   9   6       77.67       72.54      1.44 o 
   3   9   6      118.89      120.64      3.81 o 
   4   9   6       53.37       49.53      1.82 o 
   5   9   6       17.03       16.24      0.77 o 
   6   9   6        6.98        6.65      0.52 o 
   7   9   6        3.37        3.20      0.43 o 
   8   9   6        0.21       -0.12      0.26 o 
  -5  10   6        0.09       -0.11      0.40 o 
  -4  10   6        5.60        5.11      0.75 o 
  -2  10   6        1.88        2.00      0.51 o 
  -1  10   6        0.78        0.66      0.25 o 
   0  10   6        8.79        9.93      0.55 o 
   1  10   6        6.01        6.75      0.67 o 
   2  10   6        1.17        1.03      0.27 o 
   3  10   6       14.61       14.79      1.09 o 
   4  10   6       49.65       47.69      1.22 o 
   5  10   6        0.32        0.93      0.30 o 
   6  10   6        0.80        0.69      0.29 o 
   7  10   6        0.02       -0.25      0.25 o 
  -3  11   6        0.27       -0.14      0.37 o 
  -2  11   6       12.69       13.50      1.00 o 
  -1  11   6       51.04       51.15      1.27 o 
   0  11   6        9.86       11.18      0.94 o 
   1  11   6       21.84       22.67      0.90 o 
   2  11   6        0.31        0.23      0.25 o 
   3  11   6       75.61       70.12      3.30 o 
   4  11   6       11.75       13.66      0.89 o 
   5  11   6       19.05       20.91      1.54 o 
   6  11   6        0.69        0.87      0.33 o 
  -2  12   6        0.78        0.45      0.42 o 
  -1  12   6        5.52        6.87      0.83 o 
   0  12   6        9.51       10.91      0.65 o 
   1  12   6        0.42        0.59      0.41 o 
   2  12   6       12.10       13.16      0.73 o 
   3  12   6       10.26        9.96      0.67 o 
   4  12   6        0.11       -0.21      0.27 o 
  -1  -9   7        1.54        2.08      0.59 o 
   0  -9   7       72.29       69.44      2.38 o 
   1  -9   7       26.45       28.46      1.49 o 
   2  -9   7       10.24       11.67      1.06 o 
   3  -9   7       16.92       15.89      1.15 o 
   4  -9   7       33.84       36.89      1.72 o 
  -2  -8   7       14.23       19.83      1.24 o 
  -1  -8   7       17.62       15.86      1.08 o 
   0  -8   7       15.08       16.75      1.13 o 
   1  -8   7        1.20        1.42      0.54 o 
   2  -8   7        0.03        0.56      0.44 o 
   3  -8   7        1.06        1.63      0.53 o 
   4  -8   7        0.04        0.15      0.44 o 
   5  -8   7        6.94        7.78      0.87 o 
  -4  -7   7       17.17       17.00      1.14 o 
  -3  -7   7        3.90        4.96      0.69 o 
  -2  -7   7       11.16       12.13      0.94 o 
  -1  -7   7        1.27        1.65      0.49 o 
   0  -7   7        5.71        5.64      0.70 o 
   1  -7   7        6.52        5.67      0.69 o 
   2  -7   7       79.38       83.56      2.40 o 
   3  -7   7       82.30       90.74      2.51 o 
   4  -7   7       32.04       36.39      1.51 o 
   5  -7   7       31.73       35.16      1.49 o 
  -4  -6   7        4.22        3.84      0.64 o 
  -3  -6   7       27.86       28.99      1.36 o 
  -2  -6   7        4.69        4.64      0.64 o 
  -1  -6   7        0.05        0.26      0.34 o 
   0  -6   7       19.93       21.67      1.12 o 
   1  -6   7       28.60       30.10      1.29 o 
   2  -6   7       83.71       82.11      2.25 o 
   3  -6   7        4.16        3.91      0.56 o 
   4  -6   7        0.03        0.00      0.31 o 
   5  -6   7        0.02       -0.07      0.32 o 
  -5  -5   7        1.07        1.29      0.52 o 
  -4  -5   7       32.21       36.64      1.59 o 
  -3  -5   7       66.09       63.68      1.41 o 
  -2  -5   7       91.68       93.12      1.72 o 
  -1  -5   7        3.70        4.07      0.54 o 
   0  -5   7      217.32      209.66      4.13 o 
   1  -5   7       47.45       44.36      1.52 o 
   2  -5   7        2.91        2.28      0.45 o 
   3  -5   7        6.18        6.66      0.63 o 
   4  -5   7       48.88       47.01      1.55 o 
   5  -5   7       50.41       45.56      1.52 o 
   6  -5   7      207.77      217.66      4.22 o 
   7  -5   7      232.01      221.91      4.35 o 
   8  -5   7        6.64        7.27      0.75 o 
   9  -5   7        4.48        5.62      0.73 o 
  -6  -4   7        0.22       -0.02      0.42 o 
  -5  -4   7        0.18        0.01      0.39 o 
  -4  -4   7       10.02       12.93      0.96 o 
  -3  -4   7        7.02        6.92      0.48 o 
  -2  -4   7        2.80        1.90      0.29 o 
  -1  -4   7      417.98      417.75      6.98 o 
   0  -4   7      138.60      138.49      2.97 o 
   1  -4   7        0.42        0.31      0.28 o 
   2  -4   7       19.59       16.66      0.85 o 
   3  -4   7      119.80      107.40      2.44 o 
   4  -4   7       28.19       34.71      1.24 o 
   5  -4   7       23.13       20.39      1.48 o 
   6  -4   7      114.40      124.44      1.93 o 
   7  -4   7       30.84       32.11      1.28 o 
   8  -4   7        2.01        2.53      0.52 o 
   9  -4   7        5.40        4.89      0.69 o 
  -6  -3   7        4.59        5.74      0.83 o 
  -5  -3   7       29.34       25.73      1.37 o 
  -4  -3   7       29.22       27.18      1.31 o 
  -3  -3   7       47.04       39.71      1.03 o 
  -2  -3   7       68.40       66.53      1.30 o 
  -1  -3   7       74.03       70.20      1.83 o 
   0  -3   7      452.62      467.57      7.51 o 
   1  -3   7       91.41       83.61      2.02 o 
   2  -3   7      172.45      170.14      3.27 o 
   3  -3   7      128.51      114.70      2.45 o 
   4  -3   7       33.82       29.54      0.84 o 
   5  -3   7      195.17      187.70      2.47 o 
   6  -3   7        6.27        5.42      0.37 o 
   7  -3   7      182.72      167.79      3.46 o 
   8  -3   7       34.61       38.12      1.48 o 
   9  -3   7       25.69       22.68      1.23 o 
  10  -3   7       17.24       17.89      1.15 o 
  -7  -2   7        1.13        1.13      0.59 o 
  -6  -2   7        0.77        0.76      0.50 o 
  -5  -2   7        0.05        0.32      0.40 o 
  -4  -2   7       35.06       39.17      1.56 o 
  -3  -2   7        2.67        0.43      0.32 o 
  -2  -2   7        0.30        0.45      0.18 o 
  -1  -2   7       11.09        9.17      0.60 o 
   0  -2   7       74.29       70.10      1.71 o 
   1  -2   7        1.08        2.46      0.34 o 
   2  -2   7        2.58        2.81      0.36 o 
   3  -2   7       92.85       90.88      1.32 o 
   4  -2   7      165.11      162.44      2.12 o 
   5  -2   7       11.17       11.55      0.45 o 
   6  -2   7       15.39       17.76      2.00 o 
   7  -2   7       17.44       17.49      0.92 o 
   8  -2   7        6.89        6.02      0.66 o 
   9  -2   7        3.84        3.34      0.58 o 
  10  -2   7        1.02        0.87      0.45 o 
  -7  -1   7       33.87       37.72      1.82 o 
  -6  -1   7       26.65       25.56      1.42 o 
  -5  -1   7        2.58        2.99      0.59 o 
  -4  -1   7       14.81       21.06      1.12 o 
  -3  -1   7        0.42        0.13      0.29 o 
  -2  -1   7       40.63       33.13      1.06 o 
  -1  -1   7       13.28       20.10      0.79 o 
   0  -1   7      724.29      752.11     11.24 o 
   1  -1   7       42.65       32.51      1.04 o 
   2  -1   7      137.41      152.23      1.87 o 
   3  -1   7     1087.62     1129.64     11.52 o 
   4  -1   7      190.30      186.10      2.33 o 
   5  -1   7       49.40       45.85      0.91 o 
   6  -1   7        0.43        0.27      0.18 o 
   7  -1   7      110.59      101.89      4.93 o 
   8  -1   7        3.42        2.56      0.50 o 
   9  -1   7        5.02        4.78      0.67 o 
  10  -1   7       19.98       19.87      1.20 o 
  -7   0   7        0.23       -0.38      0.38 o 
  -6   0   7        2.58        3.18      0.65 o 
  -5   0   7       27.81       27.52      1.38 o 
  -4   0   7        0.35        0.37      0.31 o 
  -3   0   7      136.79      150.17      3.30 o 
  -2   0   7       43.09       39.93      1.10 o 
  -1   0   7       68.30       68.45      1.56 o 
   0   0   7       56.32       69.80      1.61 o 
   1   0   7      717.09      808.74      8.27 o 
   2   0   7      557.33      558.65      5.87 o 
   3   0   7        8.87       12.02      0.39 o 
   4   0   7      165.01      156.60      2.68 o 
   5   0   7       23.33       27.99      0.68 o 
   6   0   7        6.48        5.65      0.38 o 
   7   0   7        0.72        0.68      0.21 o 
   8   0   7        8.10        8.74      0.71 o 
   9   0   7       69.53       69.82      2.15 o 
  10   0   7       12.97       12.36      1.01 o 
  -7   1   7       12.95       14.41      1.13 o 
  -6   1   7        1.96        2.38      0.60 o 
  -5   1   7        6.77        6.62      0.72 o 
  -4   1   7      216.44      217.31      4.45 o 
  -2   1   7        0.39        0.94      0.39 o 
  -1   1   7       11.24        7.51      0.28 o 
   0   1   7       30.73       29.20      0.55 o 
   1   1   7        8.45        8.11      0.29 o 
   2   1   7      140.22      130.85      2.66 o 
   3   1   7       50.18       46.18      0.98 o 
   4   1   7      503.92      524.50      5.67 o 
   5   1   7       19.44       20.03      0.57 o 
   6   1   7       16.28       17.86      0.89 o 
   7   1   7        7.21        5.13      0.48 o 
   8   1   7       56.27       50.49      1.67 o 
   9   1   7       38.23       38.59      1.56 o 
  10   1   7       37.38       44.84      1.82 o 
  -7   2   7        1.67        2.47      0.65 o 
  -6   2   7       24.53       24.38      1.33 o 
  -5   2   7       21.15       22.38      1.20 o 
  -4   2   7      146.45      159.23      3.54 o 
  -3   2   7       79.04       85.93      4.23 o 
  -2   2   7      344.21      331.54      3.71 o 
  -1   2   7      282.23      322.30      3.69 o 
   0   2   7       10.26        6.70      0.29 o 
   1   2   7      254.10      246.18      2.83 o 
   2   2   7       63.60       62.74      1.00 o 
   3   2   7       10.56       14.07      0.44 o 
   4   2   7       23.82       30.47      0.70 o 
   5   2   7      395.93      401.54      4.55 o 
   6   2   7        7.87        6.86      0.63 o 
   7   2   7       17.82       15.12      0.56 o 
   8   2   7        1.24        0.95      0.38 o 
   9   2   7       65.39       63.65      2.05 o 
  10   2   7       35.37       31.91      1.52 o 
  -7   3   7       26.03       29.92      1.54 o 
  -6   3   7        0.06        0.02      0.39 o 
  -5   3   7        5.55        5.51      0.68 o 
  -4   3   7      113.44      106.74      4.46 o 
  -3   3   7     1387.18     1413.45     14.77 o 
  -2   3   7      694.19      729.12      6.34 o 
  -1   3   7      164.92      205.51      2.45 o 
   0   3   7        3.55        5.74      0.29 o 
   1   3   7        7.60        6.60      0.34 o 
   2   3   7       17.67        9.73      0.37 o 
   3   3   7       17.31       13.59      1.07 o 
   4   3   7       20.60       17.74      0.54 o 
   5   3   7        5.87        4.37      0.40 o 
   6   3   7       15.32       16.48      0.57 o 
   7   3   7       27.46       23.51      0.76 o 
   8   3   7       10.58       10.22      0.79 o 
   9   3   7        4.72        4.28      0.67 o 
  10   3   7       66.04       72.18      2.36 o 
  -7   4   7       13.54       15.82      1.15 o 
  -6   4   7       51.63       46.93      1.83 o 
  -5   4   7      249.72      248.98      3.39 o 
  -4   4   7       42.56       36.34      0.92 o 
  -3   4   7        0.02       -0.05      0.24 o 
  -2   4   7      143.08      134.53      1.90 o 
  -1   4   7      184.34      191.17      2.35 o 
   0   4   7       18.69       14.78      0.45 o 
   1   4   7      121.20      107.19      1.53 o 
   2   4   7      513.13      565.64      6.10 o 
   3   4   7      318.05      342.42      3.94 o 
   4   4   7      199.80      199.68      2.57 o 
   5   4   7      270.41      256.19      3.18 o 
   6   4   7       51.09       47.18      1.02 o 
   7   4   7        7.73        8.55      0.47 o 
   8   4   7      144.26      130.82      3.07 o 
   9   4   7       42.18       39.60      1.63 o 
  10   4   7        8.47       12.22      1.02 o 
  -7   5   7        6.45        8.59      0.92 o 
  -6   5   7        0.00       -0.26      0.27 o 
  -5   5   7       77.51       78.97      1.54 o 
  -4   5   7        0.28        0.26      0.23 o 
  -3   5   7       67.42       66.26      1.81 o 
  -2   5   7       42.64       42.59      1.80 o 
  -1   5   7       56.54       62.21      1.07 o 
   0   5   7       54.76       64.71      1.11 o 
   1   5   7        0.11        0.07      0.12 o 
   2   5   7      103.99      107.37      1.61 o 
   3   5   7       16.65       14.14      0.73 o 
   4   5   7       24.23       22.61      0.66 o 
   5   5   7        0.59        0.19      0.23 o 
   6   5   7       20.04       15.01      0.76 o 
   7   5   7        3.50        2.94      0.34 o 
   8   5   7       26.65       23.22      0.78 o 
   9   5   7        1.56        0.80      0.47 o 
  10   5   7        0.63        1.24      0.57 o 
  -7   6   7        4.35        4.09      0.67 o 
  -6   6   7       35.40       34.41      1.45 o 
  -5   6   7       19.98       20.46      1.06 o 
  -4   6   7       74.08       71.19      1.40 o 
  -3   6   7      101.53       92.31      1.57 o 
  -2   6   7       49.61       41.99      0.92 o 
  -1   6   7       24.94       22.41      0.57 o 
   0   6   7       20.78       17.44      0.55 o 
   1   6   7      176.42      155.40      6.00 o 
   2   6   7        0.98        0.86      0.19 o 
   3   6   7       59.12       61.00      2.26 o 
   4   6   7      502.94      497.35      5.64 o 
   5   6   7      181.39      169.42      2.41 o 
   6   6   7       70.98       64.25      1.30 o 
   7   6   7        8.87       11.16      0.56 o 
   8   6   7       33.78       35.01      1.70 o 
   9   6   7       63.34       68.14      2.24 o 
  -6   7   7       23.05       25.86      1.29 o 
  -5   7   7        0.02        0.11      0.35 o 
  -4   7   7        2.81        2.10      0.47 o 
  -3   7   7       40.73       38.21      1.36 o 
  -2   7   7        7.13        6.59      0.60 o 
  -1   7   7       78.69       69.16      1.25 o 
   0   7   7        4.66        4.74      0.34 o 
   1   7   7        1.13        0.78      0.22 o 
   2   7   7       19.58       19.58      0.64 o 
   3   7   7        7.59        8.05      0.47 o 
   4   7   7      629.12      626.18      6.99 o 
   5   7   7       27.42       25.75      0.80 o 
   6   7   7        7.52        8.22      0.49 o 
   7   7   7       10.84        8.51      0.52 o 
   8   7   7        7.98        7.57      0.83 o 
   9   7   7        2.12        1.52      0.58 o 
  -6   8   7        0.29        0.04      0.40 o 
  -5   8   7       32.49       32.48      1.45 o 
  -4   8   7        4.19        6.09      0.68 o 
  -3   8   7        2.20        3.73      0.56 o 
  -2   8   7        8.63        8.92      0.69 o 
  -1   8   7       73.23       69.90      1.32 o 
   0   8   7       33.15       32.29      0.97 o 
   1   8   7       65.16       59.45      1.22 o 
   2   8   7      459.38      462.23      5.41 o 
   3   8   7        6.21        4.74      0.42 o 
   4   8   7       25.11       20.89      0.74 o 
   5   8   7        0.02       -0.09      0.20 o 
   6   8   7       60.57       65.78      1.42 o 
   7   8   7       51.06       50.92      1.27 o 
   8   8   7       36.92       41.45      1.17 o 
  -5   9   7       11.57       14.14      1.04 o 
  -4   9   7        0.07        0.48      0.40 o 
  -3   9   7        0.79        2.65      0.54 o 
  -2   9   7        7.47        7.10      0.72 o 
  -1   9   7        1.90        1.43      0.28 o 
   0   9   7       21.07       19.45      0.71 o 
   1   9   7       56.96       55.13      2.07 o 
   2   9   7      184.91      188.48      2.74 o 
   3   9   7       80.19       77.33      1.53 o 
   4   9   7       33.59       31.30      1.20 o 
   5   9   7        0.24       -0.06      0.21 o 
   6   9   7        6.34        5.34      0.48 o 
   7   9   7        7.09        6.49      0.54 o 
   8   9   7        0.92        0.92      0.35 o 
  -4  10   7       12.16       15.02      1.08 o 
  -3  10   7        9.80        8.60      0.85 o 
  -2  10   7       14.91       15.27      1.00 o 
  -1  10   7       14.63       14.56      0.97 o 
   0  10   7       11.03       12.15      1.00 o 
   1  10   7       94.73       95.34      2.48 o 
   2  10   7       47.24       49.99      1.23 o 
   3  10   7       77.00       72.01      1.54 o 
   4  10   7        3.40        4.62      0.48 o 
   5  10   7       12.21       11.65      0.65 o 
   6  10   7       15.81       16.15      0.84 o 
   7  10   7       15.12       13.60      0.73 o 
  -3  11   7        0.06       -0.07      0.38 o 
  -2  11   7        2.30        2.02      0.54 o 
  -1  11   7        2.13        1.51      0.47 o 
   0  11   7        0.51        0.45      0.28 o 
   1  11   7        0.11        0.24      0.27 o 
   2  11   7        0.43        0.95      0.32 o 
   3  11   7        7.52        7.37      0.57 o 
   4  11   7        3.19        4.03      0.50 o 
   5  11   7        2.71        2.90      0.45 o 
   6  11   7       15.42       17.70      0.83 o 
  -1  12   7       10.10        8.85      0.91 o 
   0  12   7        2.24        1.27      0.41 o 
   1  12   7        1.83        1.98      0.40 o 
   2  12   7        4.75        5.81      0.55 o 
   3  12   7       10.47       10.21      0.70 o 
   4  12   7        1.73        2.92      0.47 o 
  -1  -8   8        0.93        1.24      0.49 o 
   0  -8   8        0.44        0.81      0.45 o 
   1  -8   8       10.43       11.68      1.01 o 
   2  -8   8        5.53        5.59      0.80 o 
   3  -8   8        0.07        0.01      0.43 o 
   4  -8   8        9.16        7.21      0.87 o 
   5  -8   8        3.00        2.43      0.64 o 
  -3  -7   8        6.12        6.87      0.81 o 
  -2  -7   8        1.79        2.93      0.60 o 
  -1  -7   8       10.86        9.37      0.90 o 
   0  -7   8       23.88       26.63      1.36 o 
   1  -7   8       14.88       17.15      1.10 o 
   2  -7   8       41.29       44.29      1.75 o 
   3  -7   8       77.16       73.45      2.29 o 
   4  -7   8        0.03        0.10      0.43 o 
   5  -7   8        0.75        0.68      0.48 o 
  -3  -6   8       47.08       52.07      1.92 o 
  -2  -6   8        7.03        9.24      0.84 o 
  -1  -6   8       20.44       20.33      1.13 o 
   0  -6   8        1.39        1.28      0.42 o 
   1  -6   8       20.22       16.34      0.99 o 
   2  -6   8        2.04        2.49      0.54 o 
   3  -6   8        6.28        6.60      0.72 o 
   4  -6   8       73.34       70.21      2.12 o 
   5  -6   8        6.66        6.53      0.72 o 
   6  -6   8       61.40       74.84      2.21 o 
  -5  -5   8        0.04        0.06      0.49 o 
  -4  -5   8       53.24       57.78      2.13 o 
  -3  -5   8        7.49        9.12      0.60 o 
  -2  -5   8        0.09        0.45      0.26 o 
  -1  -5   8       63.51       64.40      1.97 o 
   0  -5   8        4.57        4.82      0.60 o 
   1  -5   8        0.15        2.07      0.50 o 
   2  -5   8       24.69       23.05      1.13 o 
   3  -5   8       10.58       13.05      0.85 o 
   4  -5   8      121.52      117.84      2.81 o 
   5  -5   8       11.25       12.50      0.85 o 
   6  -5   8       36.80       35.03      1.40 o 
  -5  -4   8       17.12       17.99      1.23 o 
  -4  -4   8        1.87        1.77      0.57 o 
  -3  -4   8       12.47       13.16      0.66 o 
  -2  -4   8       27.39       27.64      0.88 o 
  -1  -4   8       12.91       12.43      0.81 o 
   0  -4   8        3.82        4.41      0.54 o 
   1  -4   8      508.46      495.38      8.14 o 
   2  -4   8      269.38      265.60      4.87 o 
   3  -4   8        0.16       -0.25      0.25 o 
   4  -4   8       45.86       41.68      1.45 o 
   5  -4   8       12.45       15.16      0.88 o 
   6  -4   8       67.41       77.64      2.11 o 
   7  -4   8       17.18       17.50      0.96 o 
   8  -4   8       15.41       15.83      0.98 o 
   9  -4   8       12.61       14.59      1.01 o 
  -6  -3   8        9.42       14.52      1.20 o 
  -5  -3   8       11.10        8.98      0.94 o 
  -4  -3   8        0.27        0.19      0.44 o 
  -3  -3   8        7.70        7.43      0.49 o 
  -2  -3   8        9.42        8.84      0.50 o 
  -1  -3   8        3.06        2.97      0.47 o 
   0  -3   8       34.82       36.96      1.28 o 
   1  -3   8        5.89        6.04      0.58 o 
   2  -3   8      104.46      100.93      2.34 o 
   3  -3   8      164.73      158.79      3.20 o 
   4  -3   8       24.62       20.92      0.95 o 
   5  -3   8       18.61       20.09      0.93 o 
   6  -3   8       36.31       35.11      0.87 o 
   7  -3   8       10.27        9.33      0.70 o 
   8  -3   8        1.14        0.54      0.38 o 
   9  -3   8        3.88        3.96      0.64 o 
  -6  -2   8       35.14       44.38      1.97 o 
  -5  -2   8       17.44       19.09      1.22 o 
  -4  -2   8       28.17       31.55      1.47 o 
  -3  -2   8        8.16        7.76      0.48 o 
  -2  -2   8       55.53       57.93      1.64 o 
  -1  -2   8        9.67        8.51      0.62 o 
   0  -2   8      322.23      318.23      5.41 o 
   1  -2   8       94.32       78.89      1.92 o 
   2  -2   8       26.67       26.02      0.99 o 
   3  -2   8      161.10      159.23      3.15 o 
   4  -2   8       50.78       50.81      1.47 o 
   5  -2   8       92.89       96.18      2.10 o 
   6  -2   8       12.83       12.93      0.53 o 
   7  -2   8       53.19       49.94      1.09 o 
   8  -2   8       42.04       40.77      1.51 o 
   9  -2   8        0.44        0.11      0.37 o 
  10  -2   8        1.85        1.49      0.49 o 
  -6  -1   8        0.05        0.08      0.44 o 
  -5  -1   8        2.88        2.66      0.63 o 
  -4  -1   8      144.22      136.22      3.36 o 
  -3  -1   8       19.45       17.92      0.64 o 
  -2  -1   8       70.80       53.78      1.49 o 
  -1  -1   8       10.86        8.68      0.56 o 
   0  -1   8        5.40        4.06      0.43 o 
   1  -1   8       34.16       34.69      1.13 o 
   2  -1   8        2.37        2.04      0.33 o 
   3  -1   8        0.17        0.50      0.15 o 
   4  -1   8        0.11        1.07      0.86 o 
   5  -1   8       48.68       41.99      1.22 o 
   6  -1   8       45.22       43.83      0.95 o 
   7  -1   8       16.58       15.56      0.59 o 
   8  -1   8       62.46       60.09      1.88 o 
   9  -1   8        0.16       -0.10      0.35 o 
  10  -1   8        0.52        0.44      0.40 o 
  -7   0   8        5.45        5.50      0.85 o 
  -6   0   8       33.93       33.77      1.65 o 
  -5   0   8       74.52       62.62      2.18 o 
  -4   0   8      420.51      422.58      7.68 o 
  -3   0   8        1.64        1.77      0.44 o 
  -2   0   8       64.71       69.87      1.67 o 
  -1   0   8       25.30       20.63      0.83 o 
   0   0   8      483.38      541.50      8.38 o 
   1   0   8      713.49      750.90     11.29 o 
   2   0   8       54.58       50.01      0.83 o 
   3   0   8       52.75       49.94      0.88 o 
   4   0   8       51.43       49.54      1.49 o 
   5   0   8      265.80      256.33      3.13 o 
   6   0   8      363.47      365.75      4.29 o 
   7   0   8       89.76       89.49      1.53 o 
   8   0   8      162.62      155.58      3.39 o 
   9   0   8        6.53        6.27      0.74 o 
  -7   1   8        0.26       -0.24      0.37 o 
  -6   1   8        2.20        3.25      0.67 o 
  -5   1   8        0.61        1.43      0.49 o 
  -3   1   8      209.39      204.88      4.23 o 
  -2   1   8        9.23       10.80      0.60 o 
  -1   1   8        7.88        7.21      0.50 o 
   0   1   8      177.58      199.62      3.54 o 
   1   1   8        8.62        9.70      0.34 o 
   2   1   8        5.14        4.79      0.26 o 
   3   1   8      254.84      250.82      2.96 o 
   4   1   8       19.04       13.27      0.47 o 
   5   1   8       18.90       19.27      0.59 o 
   6   1   8      365.08      374.58      4.38 o 
   7   1   8       71.10       63.31      1.23 o 
   8   1   8        4.67        4.68      0.60 o 
   9   1   8        5.41        6.21      0.74 o 
  10   1   8       88.74       98.27      2.80 o 
  -7   2   8        0.83        0.15      0.38 o 
  -6   2   8       36.46       40.75      1.81 o 
  -5   2   8        3.05        3.35      0.63 o 
  -4   2   8      153.62      146.67      3.43 o 
  -3   2   8      109.67       98.84      2.52 o 
  -2   2   8      171.35      177.77      3.18 o 
  -1   2   8       64.18       51.33      1.10 o 
   0   2   8      275.19      287.18      3.25 o 
   1   2   8       73.36       74.86      3.26 o 
   2   2   8       24.65       24.99      0.59 o 
   3   2   8       77.49       67.52      1.12 o 
   4   2   8      154.24      152.03      2.05 o 
   5   2   8      216.27      205.25      2.64 o 
   6   2   8       72.46       65.22      1.22 o 
   7   2   8       96.20       83.20      1.47 o 
   8   2   8        4.78        6.57      0.68 o 
   9   2   8       18.53       19.51      1.13 o 
  10   2   8       47.90       51.35      1.97 o 
  -7   3   8        8.70       10.96      1.03 o 
  -6   3   8        0.19        0.07      0.40 o 
  -5   3   8       21.36       22.56      1.26 o 
  -4   3   8       17.42       15.18      0.98 o 
  -3   3   8       35.18       34.86      1.36 o 
  -2   3   8        8.55        7.11      0.51 o 
  -1   3   8      445.13      450.82      4.91 o 
   0   3   8       20.15       19.51      0.69 o 
   1   3   8        0.22        0.23      0.12 o 
   2   3   8       48.77       46.07      2.66 o 
   3   3   8      135.00      131.28      1.83 o 
   4   3   8        5.68        7.38      0.38 o 
   5   3   8      105.89      111.11      1.70 o 
   6   3   8        6.19       10.32      0.47 o 
   7   3   8        0.80        0.78      0.23 o 
   8   3   8        0.20        0.24      0.21 o 
   9   3   8        0.31        0.17      0.33 o 
  10   3   8       34.57       40.51      1.74 o 
  -7   4   8       33.31       33.84      1.68 o 
  -6   4   8        0.20        0.65      0.48 o 
  -5   4   8       26.25       24.79      1.29 o 
  -4   4   8        5.23        3.52      0.36 o 
  -3   4   8       58.03       57.69      1.80 o 
  -2   4   8       54.38       50.95      1.16 o 
  -1   4   8      150.83      134.84      1.83 o 
   0   4   8      237.84      239.18      2.88 o 
   1   4   8       12.25       12.90      0.46 o 
   2   4   8      722.37      791.78     10.39 o 
   3   4   8      812.89      815.13     22.10 o 
   4   4   8       56.88       48.43      1.00 o 
   5   4   8       11.19        9.62      0.46 o 
   6   4   8       19.37       21.63      0.69 o 
   7   4   8       78.12       64.25      1.30 o 
   8   4   8        6.78        7.03      0.63 o 
   9   4   8        0.75        0.82      0.43 o 
  10   4   8       23.05       30.92      1.54 o 
  -6   5   8       17.54       20.25      1.26 o 
  -5   5   8       12.47       12.20      0.62 o 
  -4   5   8        7.77        5.79      0.47 o 
  -3   5   8        8.18        6.88      0.75 o 
  -2   5   8      101.89       98.94      1.60 o 
  -1   5   8        0.01        0.42      0.16 o 
   0   5   8       52.84       49.84      0.97 o 
   1   5   8        1.88        2.15      0.28 o 
   2   5   8        3.42        5.44      0.35 o 
   3   5   8        0.20        0.72      0.21 o 
   4   5   8      421.30      419.99      4.86 o 
   5   5   8       16.92       17.60      0.75 o 
   6   5   8       14.97       16.57      0.63 o 
   7   5   8       53.36       39.52      1.00 o 
   8   5   8        2.77        4.03      0.41 o 
   9   5   8       16.75       18.76      1.13 o 
  10   5   8       11.45       10.04      0.99 o 
  -6   6   8        4.12        6.35      0.74 o 
  -5   6   8        1.32        1.93      0.47 o 
  -4   6   8        7.67        9.42      0.52 o 
  -3   6   8       15.10       15.79      0.61 o 
  -2   6   8       96.71       88.47      1.51 o 
  -1   6   8        2.06        2.35      0.21 o 
   0   6   8       40.64       49.33      1.00 o 
   1   6   8       48.70       49.18      1.44 o 
   2   6   8       23.47       22.88      0.68 o 
   3   6   8      340.88      334.53      4.03 o 
   4   6   8       87.76       85.40      1.55 o 
   5   6   8       80.65       73.00      1.40 o 
   6   6   8       21.61       19.13      0.70 o 
   7   6   8        1.32        1.73      0.32 o 
   8   6   8        4.67        4.38      0.44 o 
   9   6   8       14.11       15.81      1.10 o 
  -6   7   8       12.81       13.47      0.99 o 
  -5   7   8        8.51        7.52      0.76 o 
  -4   7   8       17.75       17.60      0.99 o 
  -3   7   8       15.37       17.59      0.94 o 
  -2   7   8       39.62       35.68      1.31 o 
  -1   7   8      145.84      140.22      2.05 o 
   0   7   8      160.05      136.52      2.02 o 
   1   7   8        0.01       -0.01      0.16 o 
   2   7   8      107.57      104.76      1.71 o 
   3   7   8      123.91      116.37      1.87 o 
   4   7   8      144.97      140.28      2.16 o 
   5   7   8       21.96       21.64      0.73 o 
   6   7   8       59.00       50.16      1.19 o 
   7   7   8        0.03        0.12      0.57 o 
   8   7   8        3.99        4.18      0.46 o 
   9   7   8       21.94       25.86      1.41 o 
  -5   8   8        2.93        4.82      0.69 o 
  -4   8   8       14.37       15.26      0.99 o 
  -3   8   8        1.95        2.14      0.49 o 
  -2   8   8       57.73       49.21      1.62 o 
  -1   8   8       47.29       43.07      1.01 o 
   0   8   8       11.04       10.83      0.62 o 
   1   8   8       74.78       66.11      1.41 o 
   2   8   8        1.90        1.98      0.32 o 
   3   8   8       68.99       61.31      1.31 o 
   4   8   8       29.67       28.97      0.88 o 
   5   8   8        0.19        0.23      0.25 o 
   6   8   8       25.92       22.11      0.81 o 
   7   8   8       12.77       13.79      0.69 o 
   8   8   8       10.13       10.39      0.65 o 
  -5   9   8        8.25        8.89      0.87 o 
  -4   9   8        8.27        7.12      0.79 o 
  -3   9   8       73.99       77.10      2.29 o 
  -2   9   8       63.30       54.91      1.80 o 
  -1   9   8        0.47        0.35      0.33 o 
   0   9   8       51.58       45.88      1.10 o 
   1   9   8        1.24        1.29      0.40 o 
   2   9   8       33.13       29.89      0.92 o 
   3   9   8       21.43       21.82      0.80 o 
   4   9   8       56.45       56.23      2.92 o 
   5   9   8        1.39        1.29      0.31 o 
   6   9   8        2.93        4.80      0.47 o 
   7   9   8        1.85        2.02      0.40 o 
   8   9   8        1.32        1.37      0.36 o 
  -4  10   8        0.46        0.67      0.51 o 
  -3  10   8       20.35       23.18      1.26 o 
  -2  10   8        3.65        3.84      0.63 o 
  -1  10   8        6.64        6.57      0.74 o 
   0  10   8       24.01       21.47      0.79 o 
   1  10   8        7.68        7.50      0.52 o 
   2  10   8        2.77        3.46      0.77 o 
   3  10   8       70.34       64.26      1.46 o 
   4  10   8        4.96        4.30      0.46 o 
   5  10   8        1.55        2.17      0.39 o 
   6  10   8        0.74        0.86      0.33 o 
   7  10   8        1.30        1.74      0.41 o 
  -2  11   8        8.99       10.22      0.95 o 
  -1  11   8        1.95        2.95      0.62 o 
   0  11   8        3.13        3.79      0.45 o 
   1  11   8       22.12       24.07      0.91 o 
   2  11   8       24.80       26.56      0.96 o 
   3  11   8       11.59       14.29      0.75 o 
   4  11   8        0.11       -0.26      0.26 o 
   5  11   8        7.22        8.48      0.62 o 
   6  11   8       11.55       12.81      0.73 o 
   0  12   8        6.66        7.34      0.59 o 
   1  12   8        1.90        2.70      0.44 o 
   2  12   8        3.48        3.21      0.48 o 
   3  12   8        0.63        1.19      0.38 o 
   4  12   8        0.07        0.52      0.35 o 
   2  -8   9       10.66       12.28      1.08 o 
   3  -8   9        7.57        7.44      0.90 o 
  -1  -7   9        0.36        0.72      0.42 o 
   0  -7   9        0.45        0.59      0.41 o 
   1  -7   9        8.91        9.00      0.88 o 
   2  -7   9        4.24        5.91      0.79 o 
   3  -7   9       10.37       14.56      1.10 o 
   4  -7   9       93.79      101.07      2.87 o 
   5  -7   9       17.85       22.08      1.31 o 
   6  -7   9        0.23       -0.15      0.45 o 
  -3  -6   9        5.26        5.92      0.78 o 
  -2  -6   9        0.83        0.80      0.44 o 
  -1  -6   9        2.43        3.26      0.62 o 
   0  -6   9       30.28       29.51      1.40 o 
   1  -6   9        3.61        3.73      0.61 o 
   2  -6   9        0.68        0.85      0.46 o 
   3  -6   9       93.36       86.85      2.49 o 
   4  -6   9       78.23       78.13      2.34 o 
   5  -6   9       10.38       11.70      0.97 o 
   6  -6   9       12.10       12.51      1.01 o 
  -4  -5   9        4.72        6.94      0.89 o 
  -3  -5   9       22.05       25.50      0.96 o 
  -2  -5   9       26.19       29.27      0.98 o 
  -1  -5   9       59.60       58.27      1.95 o 
   0  -5   9       10.71        9.76      0.82 o 
   1  -5   9        1.88        2.15      0.51 o 
   2  -5   9       98.45       93.06      2.51 o 
   3  -5   9        9.28        6.19      0.69 o 
   4  -5   9       40.27       36.81      1.48 o 
   5  -5   9       24.98       20.56      1.10 o 
   6  -5   9       98.52       92.00      2.49 o 
  -4  -4   9        9.84       10.85      1.01 o 
  -3  -4   9       44.48       52.08      1.34 o 
  -2  -4   9       38.99       36.07      1.06 o 
  -1  -4   9       73.05       71.65      2.08 o 
   0  -4   9        6.59        6.23      0.65 o 
   1  -4   9      301.44      307.82      5.62 o 
   2  -4   9       10.82        8.99      0.73 o 
   3  -4   9       34.19       29.76      1.26 o 
   4  -4   9        0.01       -0.03      0.31 o 
   5  -4   9       30.67       33.11      1.35 o 
   6  -4   9       43.69       43.74      1.57 o 
  -5  -3   9       25.17       27.54      1.56 o 
  -4  -3   9        4.30        4.16      0.74 o 
  -3  -3   9      130.48      133.07      2.25 o 
  -2  -3   9       75.94       70.53      2.00 o 
  -1  -3   9      167.62      173.40      3.61 o 
   0  -3   9       26.42       26.09      1.10 o 
   1  -3   9       26.15       28.45      1.21 o 
   2  -3   9      160.21      152.20      3.20 o 
   3  -3   9       82.00       76.68      2.04 o 
   4  -3   9       64.34       50.58      1.57 o 
   6  -3   9       97.15       89.29      2.26 o 
   7  -3   9       38.88       41.59      1.45 o 
   8  -3   9       15.12       16.16      0.96 o 
   9  -3   9       36.62       38.08      1.58 o 
  -5  -2   9        4.15        3.92      0.76 o 
  -4  -2   9        9.98       11.37      0.98 o 
  -3  -2   9       79.65       83.62      2.48 o 
  -2  -2   9       74.75       66.04      2.35 o 
  -1  -2   9      143.09      143.51      3.04 o 
   0  -2   9       11.80       10.15      0.69 o 
   1  -2   9        4.36        4.68      0.49 o 
   2  -2   9        6.21        5.93      0.54 o 
   3  -2   9        0.70        0.98      0.32 o 
   4  -2   9        2.51        2.29      0.40 o 
   5  -2   9        7.36        8.03      0.63 o 
   6  -2   9        0.16        0.22      0.19 o 
   7  -2   9       17.14       17.19      0.65 o 
   8  -2   9        1.03        1.23      0.40 o 
   9  -2   9        0.56        0.65      0.42 o 
  -6  -1   9       10.27       13.09      1.16 o 
  -5  -1   9       23.94       26.34      1.47 o 
  -4  -1   9       36.36       31.13      1.51 o 
  -3  -1   9       10.77        7.57      0.75 o 
  -2  -1   9       13.09       13.91      0.59 o 
  -1  -1   9      110.25      110.57      2.45 o 
   0  -1   9       81.08       71.67      1.83 o 
   1  -1   9       75.86       78.23      1.94 o 
   2  -1   9      169.96      158.24      3.16 o 
   3  -1   9       15.09       14.79      0.78 o 
   4  -1   9       36.50       28.95      1.11 o 
   5  -1   9      226.94      229.93      3.33 o 
   6  -1   9       61.44       59.62      1.18 o 
   7  -1   9        0.90        0.16      0.20 o 
   8  -1   9       61.83       62.61      1.92 o 
   9  -1   9       48.97       52.56      1.85 o 
  10  -1   9       11.12       12.31      0.97 o 
  -6   0   9        5.82        4.02      0.79 o 
  -5   0   9       27.23       20.49      1.29 o 
  -4   0   9       46.06       44.03      1.78 o 
  -3   0   9       38.37       31.09      1.39 o 
  -2   0   9       13.16       10.35      0.63 o 
  -1   0   9       54.39       50.74      1.42 o 
   0   0   9       28.52       31.43      1.10 o 
   1   0   9        5.95        5.52      0.51 o 
   2   0   9        0.62        2.11      0.38 o 
   3   0   9        3.83        4.34      0.47 o 
   4   0   9       29.27       27.92      1.10 o 
   5   0   9      338.05      335.15      3.95 o 
   6   0   9       46.27       45.88      1.01 o 
   7   0   9        2.68        2.91      0.32 o 
   8   0   9        0.02        0.18      0.31 o 
   9   0   9        1.99        2.50      0.54 o 
  10   0   9        3.07        2.93      0.62 o 
  -6   1   9       20.92       22.80      1.42 o 
  -5   1   9        3.38        4.54      0.74 o 
  -4   1   9      108.19      101.30      2.82 o 
  -3   1   9       14.57       15.85      0.99 o 
  -2   1   9       14.80       12.69      0.74 o 
  -1   1   9       22.91       22.85      0.90 o 
   0   1   9        0.89        0.23      0.19 o 
   1   1   9      249.29      223.73      4.02 o 
   2   1   9      155.50      150.00      2.99 o 
   3   1   9        3.70        4.87      0.42 o 
   4   1   9      129.40      121.84      2.29 o 
   5   1   9        1.27        1.43      0.25 o 
   6   1   9      204.27      185.23      2.53 o 
   7   1   9        0.79        1.37      0.27 o 
   8   1   9       10.02       11.38      0.82 o 
   9   1   9       73.23       79.16      2.34 o 
  10   1   9        7.06        6.59      0.81 o 
  -6   2   9       58.14       59.93      2.31 o 
  -5   2   9        2.32        2.31      0.62 o 
  -4   2   9        0.18        0.11      0.36 o 
  -3   2   9        0.14        0.35      0.33 o 
  -2   2   9       16.05       14.16      1.12 o 
  -1   2   9       30.10       27.99      0.99 o 
   0   2   9       84.55       94.15      2.11 o 
   1   2   9       18.83       19.15      0.52 o 
   2   2   9       17.95       18.12      0.52 o 
   3   2   9        5.80        6.40      0.35 o 
   4   2   9      402.15      393.86      6.25 o 
   5   2   9      455.26      406.97      6.55 o 
   6   2   9        0.18        0.71      0.43 o 
   7   2   9       84.83       71.20      1.37 o 
   8   2   9        0.00       -0.05      0.18 o 
   9   2   9       13.01       13.31      0.95 o 
  10   2   9        6.72       10.75      0.95 o 
  -6   3   9        0.02       -0.31      0.40 o 
  -5   3   9       24.72       29.35      1.48 o 
  -4   3   9      121.33      109.67      2.92 o 
  -3   3   9       20.67       20.98      1.10 o 
  -2   3   9        0.04       -0.06      0.26 o 
  -1   3   9      509.19      578.60      8.89 o 
   0   3   9      114.65      113.32      1.61 o 
   1   3   9       53.11       53.42      0.98 o 
   2   3   9       40.46       31.59      1.20 o 
   3   3   9       66.13       66.48      1.57 o 
   4   3   9       27.01       26.86      0.72 o 
   5   3   9      106.80      105.18      1.67 o 
   6   3   9       60.77       54.82      1.29 o 
   7   3   9       67.74       60.80      1.96 o 
   8   3   9       15.96       17.03      0.68 o 
   9   3   9       29.41       32.32      1.47 o 
  10   3   9       26.54       30.36      1.49 o 
  -6   4   9        0.68        0.59      0.47 o 
  -5   4   9       10.70        8.75      0.90 o 
  -4   4   9        6.76        5.50      0.72 o 
  -3   4   9       38.59       33.01      1.38 o 
  -2   4   9       25.71       25.33      1.54 o 
  -1   4   9       37.74       39.90      0.84 o 
   0   4   9       14.50       18.50      0.56 o 
   1   4   9       40.18       42.45      1.82 o 
   2   4   9        0.21        0.19      0.15 o 
   3   4   9      362.96      364.33      4.25 o 
   4   4   9       15.03       17.72      0.62 o 
   5   4   9        5.89        4.88      0.36 o 
   6   4   9        1.96        0.40      0.20 o 
   7   4   9       47.94       40.59      1.02 o 
   8   4   9        2.20        1.98      0.32 o 
   9   4   9        1.04        1.49      0.47 o 
  10   4   9        9.48        9.92      0.97 o 
  -6   5   9        4.54        5.79      0.82 o 
  -5   5   9       16.94       16.94      1.13 o 
  -4   5   9       95.97       88.53      2.53 o 
  -3   5   9      101.51      104.10      1.76 o 
  -2   5   9       78.74       78.40      1.40 o 
  -1   5   9       12.04       14.94      0.81 o 
   0   5   9        3.56        1.37      0.23 o 
   1   5   9       77.25       63.94      1.18 o 
   2   5   9        9.68       10.91      0.59 o 
   3   5   9      881.27      891.91      9.49 o 
   4   5   9       23.47       19.89      0.96 o 
   5   5   9       11.24       12.40      0.66 o 
   6   5   9        0.03       -0.13      0.18 o 
   7   5   9       47.83       43.64      1.09 o 
   8   5   9        6.34        7.95      0.60 o 
   9   5   9        9.10        6.41      0.76 o 
  10   5   9       12.45       11.62      1.00 o 
  -4   6   9       19.82       15.89      0.92 o 
  -3   6   9        0.10        0.26      0.22 o 
  -2   6   9        7.01        6.92      0.43 o 
  -1   6   9       62.45       53.91      1.08 o 
   0   6   9       21.12       18.08      0.61 o 
   1   6   9       31.46       26.51      1.01 o 
   2   6   9        0.59        0.33      0.19 o 
   3   6   9       34.34       30.53      0.83 o 
   4   6   9       57.24       53.32      1.15 o 
   5   6   9       61.91       54.45      1.19 o 
   6   6   9      145.78      136.94      2.32 o 
   7   6   9       42.79       39.35      1.07 o 
   8   6   9        0.01        0.42      0.26 o 
   9   6   9        0.01        0.04      0.36 o 
  -5   7   9        4.95        4.94      0.69 o 
  -4   7   9       74.51       74.49      2.15 o 
  -3   7   9        0.11       -0.01      0.28 o 
  -2   7   9        6.62        7.49      0.63 o 
  -1   7   9      185.22      167.84      2.37 o 
   0   7   9       30.41       22.37      0.71 o 
   1   7   9        0.53       -0.08      0.16 o 
   2   7   9        0.01        0.33      0.50 o 
   3   7   9      447.17      449.14      5.28 o 
   4   7   9        0.39        0.27      0.23 o 
   5   7   9       56.24       55.80      1.26 o 
   6   7   9       40.68       42.12      1.97 o 
   7   7   9        4.40        5.25      0.48 o 
   8   7   9        0.16       -0.02      0.24 o 
   9   7   9        0.38        0.30      0.47 o 
  -5   8   9        0.00        0.03      0.39 o 
  -4   8   9        0.15        0.84      0.46 o 
  -3   8   9       31.42       37.15      1.47 o 
  -2   8   9        0.64       -0.13      0.27 o 
  -1   8   9        2.91        3.37      0.54 o 
   0   8   9      171.36      156.40      2.34 o 
   1   8   9       26.78       24.23      0.78 o 
   2   8   9        1.41        1.19      0.27 o 
   3   8   9       27.59       27.36      0.86 o 
   4   8   9      130.10      123.80      2.93 o 
   5   8   9       12.85       15.92      0.69 o 
   6   8   9        0.05       -0.07      0.24 o 
   7   8   9        7.10        8.26      0.57 o 
   8   8   9       16.51       16.33      1.30 o 
  -4   9   9       22.18       24.25      1.29 o 
  -3   9   9       24.74       30.69      1.40 o 
  -2   9   9        0.01        0.26      0.39 o 
  -1   9   9       17.34       16.22      1.01 o 
   0   9   9       27.04       26.83      0.86 o 
   1   9   9       49.28       48.93      1.18 o 
   2   9   9       41.18       40.48      1.08 o 
   3   9   9      213.98      210.29      3.04 o 
   4   9   9       47.05       45.28      1.18 o 
   5   9   9        3.10        3.15      0.41 o 
   6   9   9        2.58        2.35      0.67 o 
   7   9   9        1.00        0.91      0.33 o 
   8   9   9       11.60       12.81      0.73 o 
  -3  10   9        4.44        6.12      0.76 o 
  -2  10   9       20.91       22.21      1.24 o 
  -1  10   9       15.00       17.90      1.10 o 
   0  10   9       57.77       57.77      1.33 o 
   1  10   9       35.65       36.82      1.07 o 
   2  10   9       16.68       15.11      1.01 o 
   3  10   9       15.43       15.84      0.81 o 
   4  10   9        9.10        8.93      0.61 o 
   5  10   9       31.97       34.28      1.08 o 
   6  10   9       13.03       15.51      1.19 o 
   7  10   9        3.98        4.82      0.52 o 
  -2  11   9        0.66        1.47      0.52 o 
  -1  11   9        3.82        5.16      0.76 o 
   0  11   9       30.89       28.69      1.74 o 
   1  11   9       16.97       18.45      0.80 o 
   2  11   9       14.62       14.68      0.98 o 
   3  11   9        2.44        2.15      0.48 o 
   4  11   9        2.24        2.58      0.44 o 
   5  11   9        0.59        0.68      0.32 o 
   1  12   9       15.15       14.44      0.75 o 
   2  12   9        3.39        3.63      0.87 o 
   3  12   9        7.05        7.94      0.93 o 
   1  -7  10       19.29       19.79      1.26 o 
   2  -7  10       21.20       21.48      1.30 o 
   3  -7  10       35.98       35.89      1.70 o 
   4  -7  10        7.69        7.26      0.89 o 
  -1  -6  10        1.30        1.54      0.54 o 
   0  -6  10        1.82        1.71      0.54 o 
   1  -6  10        0.03        0.59      0.38 o 
   2  -6  10        5.17        6.19      0.79 o 
   3  -6  10       13.88       16.07      1.08 o 
   4  -6  10        0.01        0.17      0.46 o 
   5  -6  10       46.34       47.65      1.87 o 
   6  -6  10       31.32       31.85      1.53 o 
  -2  -5  10       29.35       31.93      1.07 o 
  -1  -5  10        1.18        1.16      0.33 o 
   0  -5  10       15.67       14.38      1.01 o 
   1  -5  10        2.54        2.51      0.53 o 
   2  -5  10       35.85       38.43      1.56 o 
   3  -5  10       33.65       31.85      1.43 o 
   4  -5  10       21.30       21.64      1.17 o 
   5  -5  10       55.54       51.73      1.85 o 
   6  -5  10       13.87       16.48      1.08 o 
  -3  -4  10        5.48        6.55      0.87 o 
  -2  -4  10        1.39        1.98      0.39 o 
  -1  -4  10       15.77       16.43      1.03 o 
   0  -4  10       29.07       30.09      1.33 o 
   1  -4  10       11.09       10.31      0.81 o 
   2  -4  10       14.72       12.42      0.88 o 
   3  -4  10       26.95       27.26      1.26 o 
   4  -4  10        3.27        4.59      0.64 o 
   5  -4  10       17.22       13.88      0.91 o 
   6  -4  10        0.50        0.79      0.40 o 
   7  -4  10       18.05       20.87      1.16 o 
  -4  -3  10       21.27       23.76      1.45 o 
  -3  -3  10       42.14       39.62      1.74 o 
  -2  -3  10        6.55        7.43      0.86 o 
  -1  -3  10       13.58       14.43      0.92 o 
   0  -3  10       24.99       21.70      1.08 o 
   1  -3  10       29.57       26.59      1.20 o 
   2  -3  10      138.00      134.25      3.06 o 
   3  -3  10       65.55       56.27      1.76 o 
   4  -3  10       31.61       32.58      1.29 o 
   5  -3  10        3.74        4.17      0.56 o 
   6  -3  10       40.77       37.51      1.42 o 
   7  -3  10       76.99       73.04      2.09 o 
  -4  -2  10       27.21       21.74      1.37 o 
  -3  -2  10        0.45        0.44      0.44 o 
  -2  -2  10        1.67        2.68      0.79 o 
  -1  -2  10       57.44       56.80      1.75 o 
   0  -2  10       15.72       13.54      0.84 o 
   1  -2  10        0.89        0.65      0.33 o 
   2  -2  10       75.47       72.74      1.98 o 
   3  -2  10        9.58        8.42      0.68 o 
   4  -2  10        5.52        5.68      0.59 o 
   5  -2  10       10.17        9.91      0.72 o 
   6  -2  10        0.44        0.35      0.33 o 
   7  -2  10        2.07        2.08      0.47 o 
   9  -2  10        2.63        1.79      0.51 o 
  -5  -1  10       18.79       21.60      1.40 o 
  -4  -1  10        0.88        1.00      0.50 o 
  -3  -1  10       20.07       18.84      1.15 o 
  -2  -1  10        2.64        1.99      0.38 o 
  -1  -1  10      121.92      109.84      2.53 o 
   0  -1  10       31.80       29.88      1.17 o 
   1  -1  10        9.88        7.76      0.63 o 
   2  -1  10       79.32       76.16      2.01 o 
   3  -1  10      129.54      118.68      2.68 o 
   4  -1  10        2.78        2.72      0.46 o 
   5  -1  10       28.36       27.48      1.15 o 
   6  -1  10        0.05        0.23      0.26 o 
   7  -1  10        9.73        9.20      0.50 o 
   8  -1  10        8.80        7.94      0.74 o 
   9  -1  10        0.09        0.73      0.40 o 
  -5   0  10       29.26       30.72      1.63 o 
  -4   0  10        9.35        8.94      0.91 o 
  -3   0  10       13.47       13.42      0.98 o 
  -2   0  10       11.72       12.90      0.96 o 
  -1   0  10        2.11        3.81      0.46 o 
   0   0  10       59.16       56.64      1.62 o 
   1   0  10       50.39       52.33      1.57 o 
   2   0  10       56.33       60.53      1.72 o 
   3   0  10       34.77       33.72      1.23 o 
   4   0  10      104.24      101.39      2.39 o 
   5   0  10       69.82       63.22      1.79 o 
   6   0  10       72.59       69.87      1.32 o 
   7   0  10       31.21       30.81      0.87 o 
   8   0  10       15.67       16.47      0.67 o 
   9   0  10       23.83       24.29      1.25 o 
  10   0  10        1.10        1.97      0.50 o 
  -5   1  10       22.75       22.92      1.41 o 
  -4   1  10        0.27        0.06      0.35 o 
  -3   1  10        1.73        1.84      0.48 o 
  -2   1  10       20.25       22.49      1.17 o 
  -1   1  10        8.93        5.82      0.52 o 
   0   1  10       24.19       28.87      1.10 o 
   1   1  10       97.03       94.01      2.20 o 
   2   1  10       49.70       53.30      1.58 o 
   3   1  10        0.79        0.30      0.29 o 
   4   1  10       15.72       15.16      0.55 o 
   5   1  10       75.24       64.88      4.69 o 
   6   1  10        5.17        7.08      0.45 o 
   7   1  10        0.54        0.18      0.32 o 
   8   1  10        0.00        0.14      0.44 o 
   9   1  10        0.00       -0.02      0.32 o 
  10   1  10       11.62       11.95      0.95 o 
  -5   2  10       15.83       15.64      1.20 o 
  -4   2  10       91.73       91.90      2.73 o 
  -3   2  10       43.70       44.97      1.73 o 
  -2   2  10       79.96       78.66      2.31 o 
  -1   2  10      156.39      150.64      3.00 o 
   0   2  10      165.90      158.36      3.14 o 
   1   2  10       15.05       15.39      0.82 o 
   2   2  10      114.32      117.87      2.60 o 
   3   2  10      135.17      139.55      1.96 o 
   4   2  10      183.70      181.73      3.31 o 
   5   2  10       75.37       70.34      1.30 o 
   6   2  10      366.66      348.64      7.88 o 
   7   2  10       59.46       60.56      1.27 o 
   8   2  10        5.36        5.98      0.46 o 
   9   2  10        8.89       10.97      0.89 o 
  10   2  10        2.26        2.88      0.60 o 
  -5   3  10       11.69       12.08      1.05 o 
  -4   3  10        5.35        6.37      0.80 o 
  -3   3  10        1.03        1.49      0.47 o 
  -2   3  10        0.02        0.24      0.30 o 
  -1   3  10      220.19      211.14      3.86 o 
   0   3  10       29.62       31.02      1.14 o 
   2   3  10        2.81        2.65      0.27 o 
   3   3  10      293.50      287.85      3.50 o 
   4   3  10       31.77       27.36      0.74 o 
   5   3  10        1.06        0.91      0.23 o 
   6   3  10       65.09       58.47      1.39 o 
   7   3  10       45.79       35.34      0.95 o 
   8   3  10        3.89        3.51      0.58 o 
   9   3  10        3.72        4.78      0.69 o 
  10   3  10        0.29        0.03      0.35 o 
  -5   4  10       14.81       16.36      1.17 o 
  -4   4  10        0.67        0.84      0.47 o 
  -3   4  10       63.63       61.28      2.03 o 
  -2   4  10        4.73        4.92      0.60 o 
  -1   4  10        0.27        0.52      0.29 o 
   0   4  10      311.99      347.12      5.61 o 
   1   4  10      467.13      477.54      5.35 o 
   2   4  10      143.02      147.04      4.08 o 
   3   4  10       15.31       14.92      0.57 o 
   4   4  10       71.66       71.40      1.33 o 
   5   4  10       30.38       30.78      1.58 o 
   6   4  10       35.76       29.68      0.86 o 
   7   4  10       17.06       16.56      0.67 o 
   8   4  10       21.14       23.09      0.82 o 
   9   4  10        3.57        3.31      0.59 o 
  10   4  10       10.57       12.10      0.99 o 
  -5   5  10        4.55        4.34      0.74 o 
  -4   5  10        2.08        2.11      0.56 o 
  -3   5  10       23.27       25.12      1.25 o 
  -2   5  10        0.18        0.20      0.31 o 
  -1   5  10       34.12       30.08      0.78 o 
   0   5  10       78.45       71.09      1.28 o 
   1   5  10       36.03       34.52      1.01 o 
   2   5  10       44.61       43.47      0.98 o 
   3   5  10      243.24      233.93      3.05 o 
   4   5  10       75.11       73.10      1.38 o 
   5   5  10        3.78        3.68      0.47 o 
   6   5  10       10.91        8.34      0.49 o 
   7   5  10        0.07        0.40      0.23 o 
   8   5  10        2.28        1.83      0.34 o 
   9   5  10        2.14        1.62      0.50 o 
  -3   6  10        0.42        0.81      0.42 o 
  -2   6  10       30.05       30.00      0.86 o 
  -1   6  10      194.62      193.60      2.62 o 
   0   6  10       10.40       14.56      0.56 o 
   1   6  10       97.34      101.62      1.68 o 
   2   6  10       90.15       91.29      1.58 o 
   3   6  10      357.94      358.85      4.37 o 
   4   6  10       24.02       23.13      0.76 o 
   5   6  10       31.41       31.56      1.04 o 
   6   6  10      101.69       99.67      1.80 o 
   7   6  10       20.17       19.17      0.78 o 
   8   6  10        0.06        1.03      0.32 o 
   9   6  10        1.46        3.09      0.43 o 
  -3   7  10        6.77        6.94      0.68 o 
  -2   7  10        0.00        0.17      0.32 o 
  -1   7  10        5.91        3.84      0.52 o 
   0   7  10        4.52        3.48      0.36 o 
   1   7  10       17.96       14.94      0.60 o 
   2   7  10       45.49       43.10      1.04 o 
   3   7  10        2.50        3.82      0.39 o 
   4   7  10        0.28        0.13      0.22 o 
   5   7  10       10.22       10.42      0.56 o 
   6   7  10        8.97        8.83      0.54 o 
   7   7  10        7.50        8.21      0.56 o 
   8   7  10       15.64       18.50      0.98 o 
   9   7  10        6.87       10.62      0.65 o 
  -4   8  10       35.50       40.73      1.63 o 
  -3   8  10       17.19       17.43      1.04 o 
  -2   8  10        4.60        5.74      0.67 o 
  -1   8  10       66.87       59.28      1.84 o 
   0   8  10       18.02       19.10      0.71 o 
   1   8  10       17.14       16.08      0.65 o 
   2   8  10        4.92        4.51      0.52 o 
   3   8  10        5.72        5.48      0.46 o 
   4   8  10       57.72       58.08      1.33 o 
   5   8  10        0.06       -0.06      0.25 o 
   6   8  10       12.12       12.25      0.66 o 
   7   8  10       31.65       32.66      1.05 o 
   8   8  10       39.98       42.39      1.24 o 
  -3   9  10       19.51       21.14      1.20 o 
  -2   9  10        8.77        8.89      0.84 o 
  -1   9  10        5.45        5.77      0.70 o 
   0   9  10        6.34        4.99      0.45 o 
   1   9  10        0.56        0.39      0.26 o 
   2   9  10        3.67        3.32      0.54 o 
   3   9  10        0.18        0.15      0.26 o 
   4   9  10        1.46        0.63      0.31 o 
   5   9  10       33.56       28.79      0.97 o 
   6   9  10        0.59        0.85      0.31 o 
   7   9  10       27.42       32.11      1.08 o 
  -2  10  10       19.56       22.61      1.29 o 
  -1  10  10       21.31       21.65      1.22 o 
   0  10  10        0.29       -0.07      0.27 o 
   1  10  10       23.09       21.12      0.83 o 
   2  10  10        1.69        1.13      0.37 o 
   3  10  10        0.00       -0.02      0.26 o 
   4  10  10        8.16       10.22      0.93 o 
   5  10  10        5.05        6.00      0.54 o 
   6  10  10       12.86       12.89      1.11 o 
  -1  11  10        0.30        0.48      0.44 o 
   0  11  10        0.57        1.45      0.55 o 
   1  11  10        1.30        1.42      0.50 o 
   2  11  10        0.02        0.10      0.27 o 
   3  11  10       13.23       13.92      0.73 o 
   4  11  10        3.54        4.30      0.50 o 
   5  11  10        0.00        0.10      0.28 o 
   1  -6  11        0.24        0.15      0.38 o 
   2  -6  11        6.01        7.44      0.84 o 
   3  -6  11       21.91       21.38      1.30 o 
   4  -6  11       10.06       10.34      0.94 o 
   5  -6  11       71.52       73.99      2.43 o 
  -1  -5  11        0.83        0.69      0.33 o 
   0  -5  11        0.81        1.57      0.49 o 
   1  -5  11       10.29       10.76      0.92 o 
   2  -5  11        4.04        3.63      0.65 o 
   3  -5  11        0.31        0.21      0.40 o 
   4  -5  11        0.37       -0.34      0.34 o 
   5  -5  11       10.28       11.13      0.96 o 
   6  -5  11        0.27        0.51      0.50 o 
  -2  -4  11       29.79       31.96      1.15 o 
  -1  -4  11        8.47        9.68      0.87 o 
   0  -4  11       56.63       54.52      1.93 o 
   1  -4  11        2.09        2.63      0.56 o 
   2  -4  11        0.13       -0.08      0.35 o 
   3  -4  11       60.26       57.93      1.98 o 
   4  -4  11       10.73       12.29      0.92 o 
   5  -4  11        2.35        3.30      0.61 o 
   6  -4  11       19.63       21.38      1.22 o 
   7  -4  11       17.56       15.89      1.08 o 
  -3  -3  11       29.99       32.84      1.65 o 
  -2  -3  11        4.30        4.90      0.50 o 
  -1  -3  11       12.61       12.72      0.93 o 
   0  -3  11        0.07        0.23      0.35 o 
   1  -3  11        2.58        2.07      0.48 o 
   2  -3  11       17.62       17.22      1.04 o 
   3  -3  11       87.95       83.26      2.33 o 
   4  -3  11       16.86       14.94      0.96 o 
   5  -3  11       26.67       21.04      1.10 o 
   6  -3  11       12.41       12.24      0.90 o 
   7  -3  11        3.82        3.46      0.60 o 
  -4  -2  11       46.88       54.00      2.21 o 
  -3  -2  11       77.81       73.40      2.50 o 
  -2  -2  11       86.84       85.27      3.24 o 
  -1  -2  11       70.80       65.68      1.98 o 
   0  -2  11       57.41       56.75      1.84 o 
   1  -2  11        1.08        0.92      0.36 o 
   2  -2  11       40.35       42.92      1.55 o 
   3  -2  11       12.74       12.77      0.84 o 
   4  -2  11        1.47        1.76      0.43 o 
   5  -2  11        2.68        2.87      0.51 o 
   6  -2  11        8.61        8.12      0.73 o 
   7  -2  11       33.01       31.31      1.34 o 
  -4  -1  11        0.25       -0.38      0.38 o 
  -3  -1  11        6.86        5.04      0.74 o 
  -2  -1  11       29.69       29.10      0.94 o 
  -1  -1  11        0.76        0.37      0.32 o 
   0  -1  11        0.29        0.72      0.33 o 
   1  -1  11       13.64       11.93      0.81 o 
   2  -1  11        2.19        2.29      0.45 o 
   3  -1  11      165.04      144.37      3.19 o 
   4  -1  11       33.72       31.71      1.29 o 
   5  -1  11        4.07        4.01      0.56 o 
   6  -1  11        0.05        0.47      0.34 o 
   7  -1  11       60.22       60.14      1.88 o 
   8  -1  11       12.56       16.23      1.00 o 
  -4   0  11        0.02       -0.11      0.40 o 
  -3   0  11       30.68       24.46      1.36 o 
  -2   0  11        4.11        5.28      0.71 o 
  -1   0  11        1.72        3.31      0.48 o 
   0   0  11       35.71       33.97      1.29 o 
   1   0  11       25.45       23.05      1.06 o 
   2   0  11        4.87        4.70      0.55 o 
   3   0  11      439.00      457.75      7.66 o 
   4   0  11        0.43        0.78      0.36 o 
   5   0  11       10.80       12.47      0.81 o 
   6   0  11        5.70        6.44      0.63 o 
   7   0  11      106.88      107.20      2.66 o 
   8   0  11        6.22        7.04      0.50 o 
   9   0  11        0.03        0.06      0.36 o 
  -4   1  11       13.76       15.86      1.15 o 
  -3   1  11        1.89        1.97      0.51 o 
  -2   1  11        4.36        3.56      0.61 o 
  -1   1  11       11.40       10.53      0.72 o 
   0   1  11        1.05        1.74      0.39 o 
   1   1  11       17.41       21.63      1.01 o 
   2   1  11        0.77        1.09      0.36 o 
   3   1  11       49.69       45.11      1.53 o 
   4   1  11      167.57      165.38      3.46 o 
   5   1  11       10.46       10.10      0.77 o 
   6   1  11        0.05        0.41      0.22 o 
   7   1  11        0.07        0.07      0.23 o 
   8   1  11       67.42       62.66      1.37 o 
   9   1  11       18.98       21.82      1.20 o 
  -5   2  11        7.52        8.11      0.96 o 
  -4   2  11       67.76       73.03      2.49 o 
  -3   2  11        0.04        0.18      0.35 o 
  -2   2  11        3.86        2.96      0.57 o 
  -1   2  11       27.60       26.68      1.08 o 
   0   2  11        0.67        0.87      0.33 o 
   1   2  11       38.06       35.51      1.29 o 
   2   2  11       22.61       21.17      1.01 o 
   3   2  11      745.08      805.70     12.47 o 
   4   2  11      191.17      198.20      3.96 o 
   5   2  11       92.13       88.14      1.54 o 
   6   2  11       55.51       56.96      1.43 o 
   7   2  11       72.40       63.17      1.34 o 
   8   2  11        6.80        6.72      0.51 o 
   9   2  11        0.60        0.06      0.38 o 
  -5   3  11        0.92        1.27      0.54 o 
  -4   3  11        0.90        1.36      0.54 o 
  -3   3  11       40.75       41.81      1.74 o 
  -2   3  11       19.40       21.60      1.17 o 
  -1   3  11       47.61       46.51      1.43 o 
   0   3  11      136.93      136.65      2.94 o 
   1   3  11      237.73      240.10      4.48 o 
   2   3  11      146.34      151.86      3.23 o 
   4   3  11       86.18       84.76      1.48 o 
   5   3  11        2.33        2.56      0.31 o 
   6   3  11       12.41       10.90      0.55 o 
   7   3  11       45.63       45.64      2.38 o 
   8   3  11       48.70       46.99      1.18 o 
   9   3  11       28.29       30.93      1.46 o 
  -5   4  11        0.20        0.29      0.43 o 
  -4   4  11        3.45        3.97      0.73 o 
  -3   4  11       32.12       31.39      1.48 o 
  -2   4  11        0.01        0.28      0.33 o 
  -1   4  11        0.31        0.72      0.32 o 
   0   4  11      253.88      244.12      4.50 o 
   1   4  11        7.06        7.85      0.63 o 
   2   4  11        0.85        1.02      0.33 o 
   3   4  11       14.21       14.10      0.57 o 
   4   4  11      162.04      163.38      2.37 o 
   5   4  11       33.19       30.32      0.86 o 
   6   4  11        1.63        1.64      0.31 o 
   7   4  11        1.34        1.23      0.30 o 
   8   4  11        0.00        0.18      0.24 o 
   9   4  11        9.22       11.32      0.92 o 
  -4   5  11        8.18        8.23      0.90 o 
  -3   5  11       24.12       23.03      1.25 o 
  -2   5  11       51.10       56.09      1.90 o 
   0   5  11       33.71       32.79      1.24 o 
   1   5  11       12.16        9.79      0.48 o 
   2   5  11      244.62      242.02      3.59 o 
   3   5  11        3.32        4.29      0.38 o 
   4   5  11       18.51       16.81      0.64 o 
   5   5  11       50.66       52.28      1.19 o 
   6   5  11       21.77       23.90      0.81 o 
   7   5  11        5.69        5.06      0.45 o 
   8   5  11        8.08        8.51      0.57 o 
   9   5  11        1.73        1.45      0.35 o 
  -3   6  11       14.54       17.65      1.11 o 
  -2   6  11       20.98       23.13      1.18 o 
  -1   6  11        1.49        3.44      0.52 o 
   0   6  11       20.88       16.07      0.90 o 
   1   6  11       12.53       11.06      0.52 o 
   2   6  11       16.49       15.75      0.62 o 
   3   6  11        0.92        0.85      0.47 o 
   4   6  11        2.61        2.28      0.33 o 
   5   6  11        0.03        0.06      0.23 o 
   6   6  11       11.06        8.44      0.55 o 
   7   6  11        7.92        7.12      0.54 o 
   8   6  11       15.40       11.91      0.88 o 
   9   6  11        5.36        5.74      0.53 o 
  -1   7  11        3.17        3.05      0.49 o 
   0   7  11        6.68        8.26      0.69 o 
   1   7  11       49.17       51.25      1.17 o 
   2   7  11        0.19        0.30      0.22 o 
   3   7  11        0.50        0.83      0.25 o 
   4   7  11       51.04       52.10      1.23 o 
   5   7  11       11.37       11.39      0.59 o 
   6   7  11        6.81        7.65      0.55 o 
   7   7  11       83.49       87.82      1.79 o 
   8   7  11        6.03        6.00      0.54 o 
  -2   8  11        1.30        2.10      0.56 o 
  -1   8  11        2.83        2.33      0.51 o 
   0   8  11       17.59       18.29      1.26 o 
   1   8  11        6.85        7.10      0.49 o 
   2   8  11       26.77       22.88      0.80 o 
   3   8  11        0.46        0.29      0.24 o 
   4   8  11        2.54        2.55      0.39 o 
   5   8  11        0.18        0.23      0.27 o 
   6   8  11       15.38       13.70      0.70 o 
   7   8  11        9.41       12.42      0.70 o 
   8   8  11        0.08       -0.07      0.28 o 
  -2   9  11        6.68        5.98      0.76 o 
  -1   9  11        7.14        6.94      0.78 o 
   0   9  11       19.05       23.83      1.22 o 
   1   9  11       22.70       26.25      0.90 o 
   2   9  11       84.75       81.68      1.67 o 
   3   9  11        3.23        3.16      0.46 o 
   4   9  11       28.98       28.26      0.96 o 
   5   9  11       25.62       27.06      1.32 o 
   6   9  11        1.31        1.72      0.37 o 
   7   9  11        0.54        1.33      0.51 o 
  -1  10  11        5.90        7.64      0.84 o 
   1  10  11       11.43       13.35      0.70 o 
   2  10  11        4.17        4.81      0.50 o 
   3  10  11        0.30        0.72      0.34 o 
   4  10  11        2.37        2.03      0.40 o 
   5  10  11        6.03        6.68      0.69 o 
   6  10  11       20.62       25.50      1.00 o 
   0  11  11       31.41       32.40      1.59 o 
   1  11  11       44.56       52.69      2.83 o 
   2  11  11       44.27       46.81      1.33 o 
   3  11  11        4.76        4.44      0.53 o 
   4  11  11        0.80        0.39      0.32 o 
   1  -5  12       14.10       14.28      1.08 o 
   2  -5  12        1.07        1.43      0.53 o 
   3  -5  12        1.02        0.89      0.49 o 
   4  -5  12       17.49       17.41      1.22 o 
   5  -5  12        6.97        7.12      0.87 o 
  -1  -4  12        5.54        5.94      0.56 o 
   0  -4  12        0.54        0.12      0.42 o 
   1  -4  12        0.45        0.72      0.42 o 
   2  -4  12        0.50        0.19      0.38 o 
   3  -4  12       66.68       67.19      2.24 o 
   4  -4  12        0.66        0.58      0.47 o 
   5  -4  12        1.94        3.03      0.63 o 
   6  -4  12        1.98        3.22      0.67 o 
  -2  -3  12        0.17       -0.41      0.41 o 
  -1  -3  12        1.17        1.68      0.53 o 
   0  -3  12        5.59        4.37      0.67 o 
   1  -3  12       23.91       27.48      1.36 o 
   2  -3  12        6.26        7.68      0.81 o 
   3  -3  12       10.55       10.06      0.85 o 
   4  -3  12       72.66       66.75      2.13 o 
   5  -3  12       21.21       20.99      1.17 o 
   6  -3  12       25.55       27.48      1.36 o 
   7  -3  12        1.42        2.36      0.56 o 
  -2  -2  12        1.56        0.90      0.49 o 
  -1  -2  12        3.68        5.66      0.70 o 
   0  -2  12        2.02        1.95      0.51 o 
   1  -2  12       19.01       18.10      1.08 o 
   2  -2  12       20.81       21.61      1.15 o 
   3  -2  12        4.80        6.07      0.69 o 
   4  -2  12       22.96       22.40      1.18 o 
   5  -2  12        2.79        1.92      0.48 o 
   6  -2  12        8.38        8.89      0.80 o 
   7  -2  12        0.02        0.03      0.39 o 
  -3  -1  12        7.66        7.18      0.89 o 
  -2  -1  12        6.58        5.94      0.78 o 
  -1  -1  12        0.96        0.79      0.40 o 
   0  -1  12       22.95       20.76      1.10 o 
   1  -1  12      152.11      154.15      3.43 o 
   2  -1  12      105.15       99.53      2.58 o 
   3  -1  12       30.01       26.11      1.22 o 
   4  -1  12        5.46        5.16      0.63 o 
   5  -1  12       15.59       17.41      1.02 o 
   6  -1  12       20.27       19.33      1.08 o 
   7  -1  12       56.30       49.96      1.78 o 
   8  -1  12        4.46        5.38      0.69 o 
  -3   0  12       10.19        8.87      0.95 o 
  -2   0  12        0.16        0.04      0.38 o 
  -1   0  12       24.13       24.47      1.14 o 
   0   0  12       18.53       17.94      0.99 o 
   1   0  12        8.39        6.50      0.65 o 
   2   0  12       12.29       12.97      0.85 o 
   3   0  12      140.32      153.79      3.43 o 
   4   0  12        6.73        5.02      0.63 o 
   5   0  12        2.05        1.75      0.45 o 
   6   0  12       16.94       20.64      1.10 o 
   7   0  12        0.11       -0.03      0.35 o 
   8   0  12        0.80        0.33      0.41 o 
  -4   1  12       28.90       30.35      1.64 o 
  -3   1  12        2.88        2.15      0.58 o 
  -2   1  12        7.12        5.01      0.69 o 
  -1   1  12       33.48       35.75      1.33 o 
   0   1  12        5.04        5.00      0.58 o 
   1   1  12       41.61       42.18      1.50 o 
   2   1  12        6.94        7.42      0.70 o 
   3   1  12      438.10      457.25      7.73 o 
   4   1  12        5.56        5.80      0.67 o 
   5   1  12        2.32        1.59      0.42 o 
   6   1  12        4.31        3.20      0.54 o 
   7   1  12       37.38       38.53      1.53 o 
   8   1  12       51.54       52.56      1.82 o 
   9   1  12        1.14        1.95      0.53 o 
  -4   2  12        0.55       -0.15      0.39 o 
  -3   2  12       26.08       26.73      1.45 o 
  -2   2  12       29.93       26.61      1.38 o 
  -1   2  12       29.33       30.06      1.22 o 
   0   2  12       25.97       23.39      1.09 o 
   1   2  12        0.20        0.42      0.33 o 
   2   2  12       48.84       52.10      1.70 o 
   3   2  12        8.10        6.60      0.68 o 
   4   2  12      121.91      111.24      2.74 o 
   5   2  12       49.82       54.51      1.79 o 
   6   2  12       14.34       11.60      0.87 o 
   7   2  12        0.53        0.24      0.26 o 
   8   2  12        9.72        6.09      0.52 o 
   9   2  12        5.56        6.07      0.76 o 
  -4   3  12       28.97       32.59      1.67 o 
  -3   3  12       21.75       24.91      1.40 o 
  -2   3  12       17.78       17.98      1.15 o 
   0   3  12       10.15        9.96      0.74 o 
   1   3  12       76.40       81.73      2.20 o 
   2   3  12      141.23      157.84      3.42 o 
   3   3  12        3.19        3.41      0.52 o 
   4   3  12        8.67        8.64      0.72 o 
   5   3  12        0.11        0.42      0.33 o 
   6   3  12        2.15        3.11      0.60 o 
   7   3  12      108.88      111.98      1.97 o 
   8   3  12       30.08       30.64      1.19 o 
   9   3  12        0.48        1.77      0.40 o 
  -4   4  12        0.15        0.46      0.47 o 
  -3   4  12       14.62       15.00      1.10 o 
  -2   4  12       24.42       23.22      1.30 o 
   0   4  12        0.09       -0.26      0.26 o 
   1   4  12        0.03        0.07      0.28 o 
   2   4  12      125.47      118.98      2.85 o 
   3   4  12        4.86        5.84      0.63 o 
   4   4  12        0.09        0.27      0.31 o 
   5   4  12       17.04       17.72      0.68 o 
   6   4  12        6.48        7.91      0.88 o 
   7   4  12        0.09       -0.28      0.28 o 
   8   4  12        0.31        0.44      0.27 o 
   9   4  12        2.53        1.72      0.35 o 
  -4   5  12       18.37       20.15      1.35 o 
  -3   5  12        5.95        7.94      0.86 o 
  -2   5  12        3.51        4.24      0.65 o 
   0   5  12       31.16       28.82      1.22 o 
   1   5  12        2.79        2.63      0.44 o 
   2   5  12       16.89       19.99      1.06 o 
   3   5  12       17.74       19.28      0.70 o 
   4   5  12        6.74        5.62      0.61 o 
   5   5  12       18.76       20.80      0.76 o 
   6   5  12       28.54       30.39      0.95 o 
   7   5  12        0.70        0.50      0.29 o 
   8   5  12        4.35        4.04      0.47 o 
   9   5  12        1.16        2.07      0.40 o 
  -2   6  12       15.95       14.54      1.00 o 
  -1   6  12        1.07        2.14      0.49 o 
   0   6  12       64.80       59.79      1.83 o 
   1   6  12       95.58       96.55      2.48 o 
   2   6  12        3.09        3.67      0.38 o 
   3   6  12       15.77       16.51      0.66 o 
   4   6  12       25.12       25.56      0.84 o 
   5   6  12      105.13      101.21      1.86 o 
   6   6  12        4.17        6.53      0.52 o 
   7   6  12       14.54       16.59      0.75 o 
   8   6  12        3.52        4.08      0.47 o 
   0   7  12       23.76       25.04      0.82 o 
   1   7  12       26.10       26.40      0.84 o 
   2   7  12        1.82        1.70      0.32 o 
   3   7  12       31.17       35.64      1.01 o 
   4   7  12       33.49       32.11      0.97 o 
   5   7  12       45.73       43.29      1.17 o 
   6   7  12       24.96       24.61      1.07 o 
   7   7  12        0.24        1.08      0.32 o 
   8   7  12        1.48        3.21      0.66 o 
  -1   8  12       18.48       20.91      1.15 o 
   0   8  12        6.33        6.82      0.70 o 
   1   8  12       39.21       36.58      1.04 o 
   2   8  12       25.21       25.07      0.93 o 
   3   8  12       10.29       10.94      0.60 o 
   4   8  12        3.58        4.58      0.47 o 
   5   8  12       28.33       27.50      0.97 o 
   6   8  12        7.58        7.24      0.58 o 
   7   8  12       43.19       53.29      1.41 o 
  -1   9  12        0.83        1.99      0.56 o 
   0   9  12        0.00       -0.21      0.32 o 
   1   9  12        2.38        1.94      0.38 o 
   2   9  12        0.36        0.72      0.30 o 
   3   9  12        7.05        8.75      0.69 o 
   4   9  12        4.03        5.04      0.65 o 
   5   9  12       12.22       14.65      0.76 o 
   6   9  12        3.68        5.22      0.60 o 
   0  10  12       13.17       16.41      1.10 o 
   1  10  12        0.25        0.50      0.30 o 
   2  10  12        2.91        2.12      0.40 o 
   3  10  12        7.80        8.29      0.61 o 
   4  10  12        4.73        4.64      0.52 o 
   5  10  12       36.82       37.90      1.21 o 
   2  -4  13        7.97        8.87      0.90 o 
   3  -4  13        7.34        5.91      0.79 o 
   4  -4  13       40.86       40.90      1.78 o 
   0  -3  13        1.14        1.06      0.48 o 
   1  -3  13        0.07       -0.23      0.31 o 
   2  -3  13       23.66       22.08      1.29 o 
   3  -3  13       41.36       48.13      1.88 o 
   4  -3  13       43.91       48.01      1.89 o 
   5  -3  13        1.39        2.44      0.63 o 
   6  -3  13        0.72       -0.40      0.40 o 
  -1  -2  13       20.93       20.24      1.21 o 
   0  -2  13       22.81       22.71      1.24 o 
   1  -2  13        8.09        7.85      0.81 o 
   2  -2  13        6.53        7.76      0.83 o 
   3  -2  13       73.57       69.62      2.22 o 
   4  -2  13       46.99       54.10      1.95 o 
   5  -2  13       14.58       15.12      1.02 o 
   6  -2  13       29.43       29.08      1.42 o 
   7  -2  13        0.24        0.92      0.44 o 
  -2  -1  13        6.09        5.48      0.79 o 
  -1  -1  13        2.29        2.63      0.58 o 
   0  -1  13        8.58        8.48      0.79 o 
   1  -1  13        2.52        2.41      0.54 o 
   2  -1  13        4.67        4.50      0.65 o 
   3  -1  13       61.77       56.58      1.93 o 
   4  -1  13       11.86       11.99      0.92 o 
   5  -1  13        0.02       -0.03      0.34 o 
   6  -1  13        0.18        0.32      0.41 o 
   7  -1  13        1.44        1.81      0.55 o 
   8  -1  13        2.30        3.03      0.62 o 
  -2   0  13       17.25       15.51      1.17 o 
  -1   0  13       13.18       13.53      0.94 o 
   0   0  13        0.01        0.28      0.35 o 
   1   0  13       11.82       11.59      0.86 o 
   2   0  13      113.71      111.64      2.86 o 
   3   0  13        6.37        5.48      0.69 o 
   4   0  13        1.37        2.11      0.54 o 
   5   0  13       13.97       12.99      0.96 o 
   6   0  13        2.62        4.11      0.65 o 
   7   0  13        7.47        8.11      0.83 o 
   8   0  13       20.70       25.33      1.32 o 
  -2   1  13        0.26        0.22      0.40 o 
   0   1  13       20.18       23.47      1.17 o 
   1   1  13        0.28        0.38      0.35 o 
   2   1  13       44.45       45.52      1.66 o 
   3   1  13       18.29       17.46      1.06 o 
   4   1  13        0.57        0.82      0.40 o 
   5   1  13       15.60       15.27      0.98 o 
   6   1  13        0.29        0.96      0.45 o 
   7   1  13        3.82        3.62      0.62 o 
   8   1  13        0.02        0.18      0.44 o 
  -3   2  13       11.37       10.58      1.00 o 
  -2   2  13       20.80       22.86      1.36 o 
   0   2  13        7.30        5.38      0.63 o 
   1   2  13       54.79       50.49      1.73 o 
   2   2  13        9.36       10.22      0.79 o 
   3   2  13      116.51      110.55      2.81 o 
   4   2  13      208.56      218.81      4.50 o 
   5   2  13       84.17       77.15      2.29 o 
   6   2  13        8.89        9.27      0.85 o 
   7   2  13        1.69        2.43      0.54 o 
   8   2  13       40.53       45.27      1.77 o 
  -3   3  13        9.27        9.98      1.01 o 
  -2   3  13        7.00        5.14      0.75 o 
   0   3  13        7.98        6.88      0.67 o 
   1   3  13       13.76       13.31      0.90 o 
   2   3  13       22.06       20.97      1.13 o 
   3   3  13       26.74       23.48      1.22 o 
   4   3  13       13.70       13.26      0.91 o 
   5   3  13       17.28       18.48      1.09 o 
   6   3  13        3.86        5.12      0.66 o 
   7   3  13        0.08        0.51      0.40 o 
   8   3  13        8.11        8.84      0.61 o 
  -3   4  13        8.18        6.66      0.87 o 
  -2   4  13        1.16        1.65      0.51 o 
   0   4  13        5.49        4.28      0.57 o 
   1   4  13       48.47       49.41      1.70 o 
   2   4  13      226.10      251.27      4.94 o 
   3   4  13      112.84      104.90      2.74 o 
   4   4  13       24.59       22.72      1.20 o 
   5   4  13        0.15        0.13      0.32 o 
   6   4  13       26.13       20.63      1.20 o 
   7   4  13        8.10        7.70      0.54 o 
   8   4  13       33.90       33.60      1.06 o 
  -3   5  13        4.67        6.33      0.87 o 
  -2   5  13        3.21        3.57      0.65 o 
   0   5  13        8.60        8.37      0.77 o 
   1   5  13        0.21        0.05      0.33 o 
   2   5  13        3.86        3.00      0.52 o 
   3   5  13       41.28       37.97      1.53 o 
   4   5  13        9.03        8.44      0.82 o 
   5   5  13        0.16        0.07      0.24 o 
   6   5  13        8.19       10.39      0.60 o 
   7   5  13        0.33        0.96      0.36 o 
   8   5  13        4.02        4.45      0.69 o 
  -2   6  13       12.59       15.73      1.10 o 
  -1   6  13       12.83       11.33      0.94 o 
   1   6  13       14.06       12.53      0.88 o 
   2   6  13       16.25       18.67      1.09 o 
   3   6  13       11.42       11.74      0.92 o 
   4   6  13       13.06       14.00      0.66 o 
   5   6  13        0.02       -0.03      0.25 o 
   6   6  13        2.43        2.95      0.42 o 
   7   6  13        8.89        9.46      0.64 o 
   8   6  13       17.40       20.79      1.21 o 
   1   7  13        0.21        0.55      0.40 o 
   2   7  13        1.08        1.04      0.31 o 
   3   7  13       21.13       23.21      0.84 o 
   4   7  13        7.80        7.93      0.56 o 
   5   7  13        0.68        1.07      0.40 o 
   6   7  13       52.94       56.03      1.40 o 
   7   7  13        0.22       -0.01      0.28 o 
   1   8  13        7.34        8.94      0.57 o 
   2   8  13       20.40       20.37      1.00 o 
   3   8  13        8.03       10.94      0.74 o 
   4   8  13        9.68        9.40      0.61 o 
   5   8  13        0.51        0.09      0.28 o 
   6   8  13       58.03       67.72      1.61 o 
   7   8  13        1.54        1.35      0.38 o 
   0   9  13        4.83        6.40      0.76 o 
   1   9  13        0.33        0.46      0.29 o 
   2   9  13        0.04        0.10      0.29 o 
   3   9  13        0.83        0.60      0.32 o 
   4   9  13       15.66       18.06      0.82 o 
   5   9  13        0.96        0.47      0.31 o 
   6   9  13        2.93        4.09      0.51 o 
   2  10  13        0.65        0.54      0.31 o 
   3  10  13        1.66        2.60      0.44 o 
   4  10  13        4.75        4.32      0.81 o 
   1  -2  14        1.07        1.29      0.51 o 
   2  -2  14        6.33        6.08      0.78 o 
   3  -2  14       11.96       11.77      0.99 o 
   4  -2  14       59.88       56.05      2.07 o 
   5  -2  14        8.12        6.13      0.82 o 
   0  -1  14       59.82       66.59      2.23 o 
   1  -1  14        5.27        4.44      0.68 o 
   3  -1  14        3.16        2.13      0.57 o 
   4  -1  14        7.31        6.98      0.81 o 
   5  -1  14       11.84       12.46      1.03 o 
   6  -1  14       27.07       27.16      1.43 o 
   0   0  14        9.86       11.13      0.92 o 
   1   0  14        0.00        0.09      0.33 o 
   2   0  14       26.51       23.59      1.30 o 
   3   0  14        0.34        0.82      0.46 o 
   4   0  14        7.10        6.78      0.78 o 
   5   0  14        3.01        3.94      0.67 o 
   6   0  14        9.71       12.48      1.00 o 
   7   0  14       10.01       13.56      1.04 o 
   0   1  14       10.40       10.06      0.85 o 
   1   1  14       31.17       35.07      1.51 o 
   2   1  14       44.42       45.96      1.77 o 
   3   1  14        2.51        2.66      0.59 o 
   4   1  14       20.42       24.10      1.30 o 
   5   1  14       72.40       76.17      2.36 o 
   6   1  14        7.10        6.78      0.79 o 
   7   1  14        0.80        1.85      0.55 o 
   0   2  14        3.83        2.47      0.54 o 
   1   2  14        8.52        9.65      0.85 o 
   2   2  14        9.01        7.58      0.79 o 
   3   2  14        0.12        0.92      0.42 o 
   4   2  14       21.61       20.57      1.21 o 
   5   2  14        5.41        7.95      0.81 o 
   6   2  14        1.59        0.27      0.41 o 
   7   2  14        1.02        0.93      0.49 o 
   8   2  14        3.02        2.13      0.58 o 
  -2   3  14       17.21       18.73      1.29 o 
   0   3  14        5.11        7.03      0.74 o 
   1   3  14        0.01        0.24      0.37 o 
   2   3  14        2.37        2.21      0.53 o 
   3   3  14        6.56        6.75      0.76 o 
   4   3  14        5.07        4.69      0.68 o 
   5   3  14        6.31        9.49      0.88 o 
   6   3  14       21.06       20.83      1.22 o 
   7   3  14       44.75       53.52      1.96 o 
   8   3  14       10.44       12.92      1.06 o 
  -2   4  14        0.19       -0.18      0.34 o 
   0   4  14        1.09        2.25      0.51 o 
   1   4  14       13.77       16.15      1.04 o 
   2   4  14       24.28       22.37      1.24 o 
   3   4  14        2.73        3.11      0.59 o 
   4   4  14       31.22       32.60      1.47 o 
   5   4  14        0.67        0.45      0.37 o 
   6   4  14       15.43       17.76      1.15 o 
   7   4  14       25.00       28.98      1.48 o 
   8   4  14        1.24        1.96      0.56 o 
  -1   5  14        4.61        3.32      0.65 o 
   1   5  14        0.29       -0.11      0.37 o 
   2   5  14        8.13        8.85      0.84 o 
   3   5  14        5.09        4.77      0.63 o 
   4   5  14       28.20       30.03      1.42 o 
   5   5  14        2.72        3.15      0.58 o 
   6   5  14        3.09        3.09      0.57 o 
   7   5  14       39.65       42.41      1.21 o 
  -1   6  14        0.82        0.81      0.45 o 
   1   6  14        3.24        3.43      0.61 o 
   2   6  14        5.32        5.93      0.69 o 
   3   6  14       22.70       23.02      1.24 o 
   4   6  14        0.91        0.37      0.44 o 
   5   6  14        0.40        0.51      0.42 o 
   6   6  14       29.22       34.71      2.29 o 
   7   6  14       14.74       17.59      0.81 o 
   1   7  14       20.72       24.18      1.26 o 
   2   7  14       53.95       60.49      2.08 o 
   3   7  14       16.31       19.42      1.22 o 
   4   7  14        0.60        1.47      0.52 o 
   5   7  14       36.18       35.03      1.10 o 
   6   7  14       21.62       20.20      0.92 o 
   1   8  14        0.10        0.03      0.49 o 
   2   8  14        0.63        1.10      0.51 o 
   3   8  14       37.74       42.91      1.22 o 
   4   8  14       22.43       20.47      0.91 o 
   5   8  14        3.19        3.25      0.47 o 
   6   8  14        9.66       12.32      0.70 o 
   2   9  14       15.61       16.98      0.80 o 
   3   9  14       44.48       52.90      1.40 o 
   4   9  14        5.77        6.64      0.65 o 
   3  -1  15        4.36        5.62      0.80 o 
   4  -1  15        2.42        4.48      0.75 o 
   1   0  15        1.23        2.06      0.56 o 
   2   0  15        0.27       -0.15      0.40 o 
   3   0  15        0.34        0.79      0.45 o 
   4   0  15        3.78        3.21      0.65 o 
   5   0  15        0.68        1.26      0.51 o 
   1   1  15        1.89        3.59      0.66 o 
   2   1  15        5.06        7.23      0.83 o 
   3   1  15        4.98        3.91      0.67 o 
   4   1  15        3.65        4.57      0.74 o 
   5   1  15        1.30        0.28      0.46 o 
   6   1  15        2.93        3.52      0.72 o 
   0   2  15        0.32        0.03      0.40 o 
   1   2  15        0.39        0.38      0.40 o 
   2   2  15        2.99        2.91      0.61 o 
   4   2  15        0.01        0.01      0.40 o 
   5   2  15       18.77       19.78      1.22 o 
   6   2  15       53.00       56.36      2.11 o 
   1   3  15        7.68        7.33      0.81 o 
   2   3  15        1.36        2.13      0.57 o 
   3   3  15       45.73       49.68      1.92 o 
   4   3  15        0.80        0.05      0.42 o 
   5   3  15        7.18        5.87      0.79 o 
   6   3  15       36.65       44.48      1.88 o 
   7   3  15        7.53        8.51      0.92 o 
   1   4  15       31.02       32.66      1.49 o 
   2   4  15        6.85        7.05      0.81 o 
   3   4  15       40.40       44.29      1.83 o 
   4   4  15       80.04       72.16      2.36 o 
   5   4  15        7.50        8.08      0.86 o 
   6   4  15       15.72       17.63      1.20 o 
   7   4  15       25.93       31.42      1.58 o 
   1   5  15        9.10        9.66      0.90 o 
   2   5  15        0.69        0.51      0.43 o 
   3   5  15       12.94       14.76      1.09 o 
   4   5  15        5.36        6.91      0.79 o 
   5   5  15        6.88        7.44      0.79 o 
   6   5  15        0.22        0.45      0.40 o 
   1   6  15       16.22       20.76      1.24 o 
   2   6  15       30.79       35.50      1.62 o 
   3   6  15        2.43        1.74      0.49 o 
   4   6  15        2.11        2.27      0.55 o 
   5   6  15       14.68       13.85      1.03 o 
   6   6  15        8.22        7.30      0.84 o 
   2   7  15        0.05        0.52      0.40 o 
   3   7  15        5.43        6.11      0.76 o 
   4   7  15        0.07       -0.03      0.40 o 
   5   7  15        0.44        0.50      0.49 o 
   3   3  16        0.10        0.14      0.42 o 
   4   3  16        4.57        6.31      0.81 o 
   3   4  16       35.34       40.41      1.80 o 
   4   4  16        6.65        7.65      0.90 o 
   3   5  16       12.38       14.11      1.09 o 
   4   5  16        7.41        8.19      0.92 o 
                                                 
