# Supplementary material for: Crystal structures of 2-(4-nitro­phen­yl)-3-phenyl-2,3-di­hydro-4H-1,3-benzo­thia­zin-4-one and 2-(2-nitro­phen­yl)-3-phenyl-2,3-di­hydro-4H-1,3-benzo­thia­zin-4-one
Source: Acta Crystallogr E Crystallogr Commun. 2015 Mar 25;71(Pt 4):414–7. doi: 10.1107/S2056989015004545 (PMC4438845; doi:10.1107/S2056989015004545)
Supplement: Supplementary file 3 [file e-71-00414-IIsup5.hkl]

# 
# h,k,l, Fc-squared, Fo-squared, sigma(Fo-squared) and status flag 
# 
data_II
_shelx_title ' ljs18s in P2(1)/n' 
_shelx_refln_list_code          4 
_shelx_F_calc_maximum      233.66 
_exptl_crystal_F_000       752.00 
_reflns_d_resolution_high  0.7490 
 
loop_ 
 _symmetry_equiv_pos_as_xyz 
 'x, y, z' 
 '-x+1/2, y+1/2, -z+1/2' 
 '-x, -y, -z' 
 'x-1/2, -y-1/2, z-1/2' 
 
_cell_length_a    10.7396 
_cell_length_b    11.7784 
_cell_length_c    13.5319 
_cell_angle_alpha  90.000 
_cell_angle_beta   96.933 
_cell_angle_gamma  90.000 
 
_shelx_F_squared_multiplier     1.000 
 
loop_ 
 _refln_index_h 
 _refln_index_k 
 _refln_index_l 
 _refln_F_squared_calc 
 _refln_F_squared_meas 
 _refln_F_squared_sigma 
 _refln_observed_status 
   2   0   0      111.20      100.81      3.08 o 
   4   0   0     6364.34     6322.65    119.40 o 
   6   0   0     3550.46     3838.97     74.19 o 
   8   0   0       10.65       11.31      2.42 o 
  10   0   0      297.35      263.99      9.09 o 
  12   0   0        0.04        7.41      4.21 o 
  14   0   0      145.00      143.00     22.80 o 
   1   1   0       46.09       44.01      1.21 o 
   2   1   0     1458.63     1444.82     19.72 o 
   3   1   0        4.44        5.74      0.76 o 
   4   1   0       46.64       43.59      1.69 o 
   5   1   0      135.78      162.15      3.66 o 
   6   1   0      368.06      392.73      7.01 o 
   7   1   0      235.94      231.02      5.46 o 
   8   1   0      155.08      151.98      4.25 o 
   9   1   0      139.40      126.86      4.18 o 
  10   1   0        1.44        3.52      1.69 o 
  11   1   0        0.82        1.73      2.17 o 
  12   1   0        2.84        6.74      3.04 o 
  13   1   0      101.71      103.28      6.18 o 
  14   1   0        4.52        6.06      5.61 o 
   0   2   0     2078.59     2195.32     41.62 o 
   1   2   0     8351.44     8927.62    130.30 o 
   2   2   0      970.44     1038.57     14.02 o 
   3   2   0     2911.08     3021.24     40.79 o 
   4   2   0      480.89      441.70      7.13 o 
   5   2   0      512.59      585.57      9.32 o 
   6   2   0        2.76        1.14      0.98 o 
   7   2   0       22.43       19.68      1.77 o 
   8   2   0      373.51      354.20      7.13 o 
   9   2   0        0.07        0.47      1.46 o 
  10   2   0      125.35      124.46      4.49 o 
  11   2   0       97.64       97.10      4.74 o 
  12   2   0       32.07       31.43      3.51 o 
  13   2   0       51.67       53.42      5.92 o 
  14   2   0       20.11       27.96      6.09 o 
   1   3   0      713.68      722.90     10.35 o 
   2   3   0     4559.89     4919.67     65.68 o 
   3   3   0      449.91      463.19      7.29 o 
   4   3   0     1576.10     1691.71     22.88 o 
   5   3   0      336.65      294.62      6.01 o 
   6   3   0        5.81       10.24      1.38 o 
   7   3   0      621.63      591.65     10.07 o 
   8   3   0       16.42       17.39      1.96 o 
   9   3   0        0.02        0.80      1.54 o 
  10   3   0      818.87      793.33     15.13 o 
  11   3   0      163.21      146.04      9.09 o 
  12   3   0       23.43       24.74      7.50 o 
  13   3   0       20.26       17.87      3.89 o 
   0   4   0      496.58      487.13     12.81 o 
   1   4   0      211.08      208.99      3.77 o 
   2   4   0        4.02        4.06      0.71 o 
   3   4   0      541.36      499.65      7.91 o 
   4   4   0       10.21       12.40      1.19 o 
   5   4   0      207.66      192.92      4.09 o 
   6   4   0       44.82       52.66      2.90 o 
   7   4   0     1025.82      966.64     14.63 o 
   8   4   0      377.03      349.12      6.96 o 
   9   4   0      406.88      383.26      7.73 o 
  10   4   0       74.92       85.82      5.12 o 
  11   4   0        1.62        4.95      2.72 o 
  12   4   0        3.19        8.33      3.07 o 
  13   4   0       65.51       70.97      5.78 o 
   1   5   0     1582.60     1848.61     25.60 o 
   2   5   0      127.51      119.75      2.84 o 
   3   5   0      469.79      503.64      8.08 o 
   4   5   0      460.18      469.51      7.85 o 
   5   5   0       35.52       40.48      1.99 o 
   6   5   0     1977.32     1890.56     27.16 o 
   7   5   0      255.05      250.16      6.36 o 
   8   5   0       65.81       72.25      6.03 o 
   9   5   0       11.65       15.27      2.70 o 
  10   5   0       57.44       56.47      4.44 o 
  11   5   0       51.21       53.74      5.60 o 
  12   5   0       34.26       44.31      4.74 o 
  13   5   0       39.29       48.11      5.07 o 
   0   6   0      353.39      402.24      9.59 o 
   1   6   0     2279.94     2489.06     34.28 o 
   2   6   0      963.51     1054.79     15.46 o 
   3   6   0     1326.86     1359.69     21.89 o 
   4   6   0      379.33      419.74      7.27 o 
   5   6   0      162.37      146.58      4.52 o 
   6   6   0      410.57      367.58      8.25 o 
   7   6   0      607.30      580.92     13.00 o 
   8   6   0      298.50      282.18      7.34 o 
   9   6   0      133.54      141.90      7.84 o 
  10   6   0        1.04        1.94      2.15 o 
  11   6   0        0.90        3.24      2.61 o 
  12   6   0       42.28       37.93      4.64 o 
  13   6   0        3.06        8.00      3.82 o 
   1   7   0       81.67       80.23      2.84 o 
   2   7   0      504.64      540.94     10.03 o 
   3   7   0      297.78      311.59      6.81 o 
   4   7   0       49.22       53.14      3.47 o 
   5   7   0      308.16      271.49      6.58 o 
   6   7   0       75.65       77.55      4.68 o 
   7   7   0       76.27      101.17      7.89 o 
   8   7   0       33.06       36.21      4.73 o 
   9   7   0        7.66       10.55      2.62 o 
  10   7   0        1.01        1.98      2.49 o 
  11   7   0       51.11       67.63      5.30 o 
  12   7   0        7.82       10.73      3.20 o 
   0   8   0      457.75      471.19     11.48 o 
   1   8   0      259.09      247.72      6.30 o 
   2   8   0       94.20      106.13      6.41 o 
   3   8   0       76.41       81.51      3.45 o 
   4   8   0       50.46       49.07      3.44 o 
   5   8   0      142.28      136.82      5.20 o 
   6   8   0      386.56      369.82      8.54 o 
   7   8   0      157.19      158.62      5.97 o 
   8   8   0       11.26       16.61      2.78 o 
   9   8   0      174.48      176.51      6.90 o 
  10   8   0      142.04      153.56      9.71 o 
  11   8   0        0.78        4.30      2.89 o 
  12   8   0        0.93        5.00      3.38 o 
   1   9   0      195.63      199.37      6.30 o 
   2   9   0       56.79       51.57      2.93 o 
   3   9   0       35.73       34.11      2.60 o 
   4   9   0      267.23      278.33      8.00 o 
   5   9   0       36.15       37.40      3.06 o 
   6   9   0       96.80       98.56      4.59 o 
   7   9   0        3.35        5.16      2.23 o 
   8   9   0        3.79        3.09      2.32 o 
   9   9   0       84.31       84.86      6.40 o 
  10   9   0        3.26        4.20      2.88 o 
  11   9   0       14.49       18.04      3.87 o 
   0  10   0      449.70      445.78     15.40 o 
   1  10   0        0.02        2.79      1.92 o 
   2  10   0      221.17      201.25      6.79 o 
   3  10   0       29.31       34.58      3.36 o 
   4  10   0       21.14       44.96      6.35 o 
   5  10   0       75.70       84.79      4.37 o 
   6  10   0       38.38       37.63      3.69 o 
   7  10   0       17.37       20.97      3.30 o 
   8  10   0       27.32       30.46      4.04 o 
   9  10   0        0.00        0.87      2.38 o 
  10  10   0        0.69        1.40      2.93 o 
   1  11   0       19.64       16.98      2.79 o 
   2  11   0       42.09       37.77      4.50 o 
   3  11   0        2.71        4.58      2.19 o 
   4  11   0      298.25      295.20     10.88 o 
   5  11   0       58.13       69.18      5.25 o 
   6  11   0       49.39       51.90      5.09 o 
   7  11   0        8.50       10.35      5.24 o 
   8  11   0       21.62       28.02      4.39 o 
   9  11   0       26.14       33.56      4.86 o 
  10  11   0       86.64       92.03      7.30 o 
   0  12   0       21.03        9.36      8.98 o 
   1  12   0        0.47       -1.25      5.60 o 
   2  12   0      306.70      304.27     14.48 o 
   3  12   0       49.23       46.04      8.26 o 
   4  12   0       40.55       43.60      7.81 o 
   5  12   0        0.28       -1.72      8.64 o 
   6  12   0      123.46      119.41     16.18 o 
   7  12   0        7.19        8.03     11.03 o 
   8  12   0       12.06       12.46      4.91 o 
   1  13   0       44.43       36.18      7.69 o 
   2  13   0       10.00       11.86      6.59 o 
   3  13   0       22.39       19.69      7.15 o 
   4  13   0        4.95       -2.88     10.58 o 
   5  13   0        0.37       -4.99     10.14 o 
   6  13   0       29.22       25.16     11.97 o 
   7  13   0       13.37       12.36     11.08 o 
   0  14   0       25.68       22.39     11.86 o 
   1  14   0       51.06       29.21      8.04 o 
   2  14   0      302.96      289.20     22.77 o 
   3  14   0      111.25       82.01     15.68 o 
   4  14   0        8.23       16.73     12.69 o 
   5  14   0        6.14        5.32     13.19 o 
   6  14   0        2.50        2.49     11.47 o 
   1  15   0        7.12        0.55      7.77 o 
   2  15   0        5.11       14.42      8.76 o 
   3  15   0       10.56       77.19     17.57 o 
   4  15   0        3.19        1.83     12.25 o 
 -13   0   1       20.12       29.52     12.66 o 
 -11   0   1        8.75        8.29      3.66 o 
  -9   0   1      356.58      368.77     10.73 o 
  -7   0   1      186.14      166.45      5.86 o 
  -5   0   1    10641.07    11414.58    214.46 o 
  -3   0   1        0.10        0.55      0.91 o 
  -1   0   1     3018.93     3186.89     74.37 o 
   1   0   1     7374.33     7751.58    145.65 o 
   3   0   1       98.32      133.44      4.00 o 
   5   0   1      704.41      740.04     16.13 o 
   7   0   1      676.58      584.37     14.10 o 
   9   0   1       32.62       30.53      4.82 o 
  11   0   1      229.78      218.11     10.53 o 
  13   0   1       51.50       52.18     14.66 o 
 -14   1   1       16.33       23.77      4.33 o 
 -13   1   1        0.31        1.61      3.18 o 
 -12   1   1       13.44       19.96      3.61 o 
 -11   1   1        3.33        8.77      2.43 o 
 -10   1   1      102.03      100.82      4.04 o 
  -9   1   1        8.35       11.99      1.90 o 
  -8   1   1       74.30       80.14      3.19 o 
  -7   1   1      646.77      666.49     10.90 o 
  -6   1   1      297.62      311.81      5.87 o 
  -5   1   1      997.10     1080.37     15.76 o 
  -4   1   1      476.17      421.76      6.77 o 
  -3   1   1      648.83      674.76      9.82 o 
  -2   1   1      225.92      228.26      3.72 o 
  -1   1   1     1933.51     2100.76     39.34 o 
   0   1   1     1096.10     1204.70     23.28 o 
   1   1   1     2804.09     2839.80     44.27 o 
   2   1   1     4318.55     4613.06     61.49 o 
   3   1   1     2095.51     2213.77     30.21 o 
   4   1   1      819.79      855.44     12.63 o 
   5   1   1      851.79      898.40     13.52 o 
   6   1   1     1997.08     1963.84     27.87 o 
   7   1   1       38.55       47.92      2.43 o 
   8   1   1       13.21        8.44      1.57 o 
   9   1   1      124.21      116.87      4.08 o 
  10   1   1        4.04       10.05      2.01 o 
  11   1   1      158.09      137.43      4.84 o 
  12   1   1        1.12       -1.03      2.36 o 
  13   1   1        9.08       10.95      3.41 o 
  14   1   1       16.04       13.01      4.41 o 
 -14   2   1       15.55       15.46      5.92 o 
 -13   2   1        3.27        2.89      3.98 o 
 -12   2   1       77.68       75.76      5.23 o 
 -11   2   1      216.62      216.45      6.66 o 
 -10   2   1       45.94       45.28      3.32 o 
  -9   2   1       87.12       95.69      3.70 o 
  -8   2   1       83.73       76.37      3.13 o 
  -7   2   1        4.25        2.44      1.15 o 
  -6   2   1      751.72      823.40     12.69 o 
  -5   2   1      888.27      825.50     12.45 o 
  -4   2   1     1998.25     1977.56     27.31 o 
  -3   2   1      135.51      140.85      2.89 o 
  -2   2   1     1047.26     1113.26     16.87 o 
  -1   2   1     4472.47     4689.79     62.45 o 
   0   2   1     2797.68     3103.43     51.25 o 
   1   2   1     2370.62     2537.05     37.66 o 
   2   2   1      117.48      105.26      2.23 o 
   3   2   1      594.47      605.53      9.09 o 
   4   2   1       23.02       23.05      1.37 o 
   5   2   1      995.90     1112.94     16.36 o 
   6   2   1      669.31      852.04     13.23 o 
   7   2   1     1150.45     1122.69     17.12 o 
   8   2   1        0.49        0.47      1.32 o 
   9   2   1      648.37      570.55     10.47 o 
  10   2   1        8.85        7.31      2.03 o 
  11   2   1        1.30        0.42      1.96 o 
  12   2   1        2.83        5.26      2.86 o 
  13   2   1       75.74       82.57      6.79 o 
 -13   3   1       10.78        7.52      3.87 o 
 -12   3   1       16.78       16.88      3.62 o 
 -11   3   1        4.34        8.27      2.37 o 
 -10   3   1      516.65      481.93     10.47 o 
  -9   3   1      214.27      210.54      5.93 o 
  -8   3   1      319.23      302.76      6.46 o 
  -7   3   1       37.43       43.78      2.85 o 
  -6   3   1      586.73      575.74     10.41 o 
  -5   3   1      105.12       93.05      2.68 o 
  -4   3   1       10.79       13.11      1.34 o 
  -3   3   1      334.26      317.55      5.36 o 
  -2   3   1     4000.85     4159.83     55.69 o 
  -1   3   1      603.45      572.92      8.35 o 
   0   3   1     8610.05     9125.94    131.67 o 
   1   3   1     8039.85     8739.45    127.94 o 
   2   3   1      649.88      723.66     11.79 o 
   3   3   1     1819.84     1900.75     25.34 o 
   4   3   1      874.77      860.06     12.40 o 
   5   3   1      998.39      936.43     15.35 o 
   6   3   1       48.22       36.58      2.02 o 
   7   3   1       10.33        7.34      1.44 o 
   8   3   1      120.21      116.43      3.84 o 
   9   3   1      523.22      517.21      9.79 o 
  10   3   1      306.06      302.14      7.34 o 
  11   3   1       51.10       47.55      4.33 o 
  12   3   1       12.53       13.89      3.35 o 
  13   3   1        0.37        1.56      3.06 o 
 -13   4   1        0.19        2.34      3.51 o 
 -12   4   1      204.41      215.58      8.25 o 
 -11   4   1       39.41       53.44      4.65 o 
 -10   4   1      105.77      125.29      6.03 o 
  -9   4   1       74.06       72.60      3.73 o 
  -8   4   1       13.09       17.50      2.01 o 
  -7   4   1      137.57      136.59      4.40 o 
  -6   4   1      656.32      683.76     10.68 o 
  -5   4   1        1.12        3.53      1.41 o 
  -4   4   1      783.70      784.54     11.85 o 
  -3   4   1      986.75      960.76     13.95 o 
  -2   4   1     1173.88     1196.49     16.91 o 
  -1   4   1       37.18       32.59      1.33 o 
   0   4   1      558.15      557.59      8.34 o 
   1   4   1      152.97      166.09      3.76 o 
   2   4   1     2964.11     3161.72     47.42 o 
   3   4   1     2181.24     2343.42     35.72 o 
   4   4   1     2918.89     3216.95     43.93 o 
   5   4   1      234.50      271.10      5.17 o 
   6   4   1       42.33       42.88      2.92 o 
   7   4   1       28.91       28.85      2.61 o 
   8   4   1      290.27      302.61     16.68 o 
   9   4   1       18.20       15.18      2.98 o 
  10   4   1      636.12      597.40     12.24 o 
  11   4   1        4.80        8.66      2.98 o 
  12   4   1        6.95       13.72      3.40 o 
  13   4   1       25.54       35.87      4.67 o 
 -13   5   1       33.93       48.18      9.02 o 
 -12   5   1       15.50       19.34      3.63 o 
 -11   5   1       32.67       43.58      4.81 o 
 -10   5   1       17.75       25.71      4.10 o 
  -9   5   1       58.36       61.26      4.80 o 
  -8   5   1      720.93      697.01     15.39 o 
  -7   5   1       10.20       10.17      1.59 o 
  -6   5   1      128.15      114.81      3.47 o 
  -5   5   1       48.75       43.06      2.12 o 
  -4   5   1      656.28      709.49     11.02 o 
  -3   5   1      962.08      986.80     14.51 o 
  -2   5   1      275.90      307.59      6.06 o 
  -1   5   1     1205.69     1202.87     17.14 o 
   0   5   1      905.75     1054.34     15.13 o 
   1   5   1     2526.91     2721.54     41.10 o 
   2   5   1       32.63       30.98      1.87 o 
   3   5   1      631.55      558.28     10.06 o 
   4   5   1      150.22      182.01      4.87 o 
   5   5   1        3.00        2.68      0.98 o 
   6   5   1       84.86       91.99      4.73 o 
   7   5   1        4.36        3.36      1.52 o 
   8   5   1      117.82      132.70      8.86 o 
   9   5   1      470.10      437.50      9.68 o 
  10   5   1        7.09        8.60      2.63 o 
  11   5   1        1.00        0.15      2.65 o 
  12   5   1        4.84       12.43      5.19 o 
  13   5   1       12.48       20.53      4.10 o 
 -13   6   1        2.58        3.20      3.36 o 
 -12   6   1       73.13       84.78      6.90 o 
 -11   6   1      119.04      139.05      6.83 o 
 -10   6   1       23.93       24.57      3.44 o 
  -9   6   1       36.57       49.69      4.02 o 
  -8   6   1      135.90      135.95      5.73 o 
  -7   6   1      284.67      284.20      9.82 o 
  -6   6   1      994.89      902.01     15.91 o 
  -5   6   1      233.62      221.91      4.80 o 
  -4   6   1      374.97      362.35      6.58 o 
  -3   6   1     1876.07     2054.01     31.51 o 
  -2   6   1       11.38       23.12      1.43 o 
  -1   6   1      714.46      812.87     12.22 o 
   0   6   1     1902.87     1998.27     27.80 o 
   1   6   1     1107.54     1188.94     19.16 o 
   2   6   1      631.00      719.18     12.45 o 
   3   6   1      534.74      541.41     10.04 o 
   4   6   1      235.80      220.81      5.46 o 
   5   6   1        5.11        5.09      1.52 o 
   6   6   1      288.15      284.92      6.94 o 
   7   6   1       83.21       87.55      4.49 o 
   8   6   1      452.89      416.45      9.50 o 
   9   6   1      400.61      371.04      9.12 o 
  10   6   1       74.88       85.86      7.01 o 
  11   6   1        5.94        8.64      3.64 o 
  12   6   1       41.07       42.20      4.72 o 
  13   6   1        2.76       15.57      7.92 o 
 -12   7   1       60.48       66.66      5.51 o 
 -11   7   1        2.14        3.93      2.73 o 
 -10   7   1       30.66       37.50      4.63 o 
  -9   7   1        0.02        0.93      2.28 o 
  -8   7   1       53.65       58.89      4.74 o 
  -7   7   1      908.09      867.72     17.82 o 
  -6   7   1      473.83      438.28      9.25 o 
  -5   7   1     1044.74     1019.23     17.58 o 
  -4   7   1      163.78      143.57      4.41 o 
  -3   7   1      623.88      645.38     10.35 o 
  -2   7   1      114.28      125.84      3.30 o 
  -1   7   1       66.51       69.75      2.82 o 
   0   7   1     1055.33     1126.51     16.57 o 
   1   7   1      314.26      273.76      6.04 o 
   2   7   1      221.15      192.68      4.97 o 
   3   7   1       48.90       39.82      2.42 o 
   4   7   1       55.95       56.03      2.94 o 
   5   7   1       80.98       83.87      3.76 o 
   6   7   1      521.77      502.21     20.07 o 
   7   7   1      393.39      354.05      8.48 o 
   8   7   1       98.58      106.50      4.92 o 
   9   7   1        3.71        3.35      2.35 o 
  10   7   1       14.93       13.95      3.19 o 
  11   7   1        6.18       11.57      3.97 o 
  12   7   1       45.43       53.00      5.14 o 
 -12   8   1        3.36        9.18      3.37 o 
 -11   8   1       14.13       29.06      4.18 o 
 -10   8   1        6.22       10.38      3.03 o 
  -9   8   1       83.11       89.10      5.27 o 
  -8   8   1      166.50      161.81      6.31 o 
  -7   8   1        2.09        3.15      1.98 o 
  -6   8   1        4.66        5.09      1.82 o 
  -5   8   1      525.73      506.70     11.53 o 
  -4   8   1      259.07      274.18     12.30 o 
  -3   8   1      270.78      262.69      6.22 o 
  -2   8   1      168.95      159.89      4.61 o 
  -1   8   1      314.20      340.19      6.39 o 
   0   8   1       69.76       80.46      3.32 o 
   1   8   1      135.98      138.88      4.27 o 
   2   8   1       31.09       43.67      3.03 o 
   3   8   1        3.22        4.00      1.48 o 
   4   8   1      367.31      368.51      8.19 o 
   5   8   1      263.92      249.79      6.58 o 
   6   8   1      122.59      133.15      4.98 o 
   7   8   1       40.95       47.69      3.51 o 
   8   8   1       26.74       29.72      3.40 o 
   9   8   1       39.05       43.92      4.41 o 
  10   8   1        0.81        2.91      2.68 o 
  11   8   1       21.24       26.64      4.01 o 
  12   8   1       38.47       46.27      5.01 o 
 -11   9   1        5.18       12.97      3.76 o 
 -10   9   1        1.01        4.25      2.76 o 
  -9   9   1        4.23        5.89      2.69 o 
  -8   9   1       15.90       19.77      3.15 o 
  -7   9   1       46.32       44.09      4.22 o 
  -6   9   1     1019.24      932.87     19.10 o 
  -5   9   1       42.44       47.45      3.28 o 
  -4   9   1       85.10      100.84      8.25 o 
  -3   9   1      100.46      103.53      5.53 o 
  -2   9   1     1183.18     1128.84     19.17 o 
  -1   9   1      217.81      228.91      6.83 o 
   0   9   1      307.88      310.85      8.42 o 
   1   9   1      773.87      740.32     15.81 o 
   2   9   1      136.54      128.64      6.50 o 
   3   9   1       42.86       42.56      3.40 o 
   4   9   1      611.39      536.36     11.00 o 
   5   9   1       13.96       17.45      2.50 o 
   6   9   1       33.44       32.81      3.47 o 
   7   9   1      125.82      119.94      6.71 o 
   8   9   1       10.13       10.59      2.88 o 
   9   9   1        0.05        2.94      2.63 o 
  10   9   1        0.06        0.05      2.99 o 
  11   9   1        5.94        7.91      3.00 o 
 -11  10   1       43.27       75.80     13.13 o 
 -10  10   1        2.63        3.85      2.95 o 
  -9  10   1       16.40       19.00      3.83 o 
  -8  10   1       36.78       40.73      4.82 o 
  -7  10   1       99.96       98.30      6.34 o 
  -6  10   1        0.80        2.97      2.44 o 
  -5  10   1      361.78      372.91      9.91 o 
  -4  10   1      204.05      198.66      7.45 o 
  -3  10   1       57.17       67.88      4.61 o 
  -2  10   1       57.28       63.19      4.61 o 
  -1  10   1        9.30       10.03      2.36 o 
   0  10   1        3.49        6.29      2.58 o 
   1  10   1       52.93       64.19      4.03 o 
   2  10   1      104.51       99.40      4.60 o 
   3  10   1       44.31       55.67      3.48 o 
   4  10   1      109.15      110.47      5.80 o 
   5  10   1       87.87       84.98      5.19 o 
   6  10   1       18.94       17.45      2.86 o 
   7  10   1      124.08      126.43      6.11 o 
   8  10   1        5.53        8.04      3.08 o 
   9  10   1       19.71       18.13      3.38 o 
  10  10   1        9.70       12.56      3.33 o 
 -10  11   1        0.64        0.51      3.67 o 
  -9  11   1        2.67        7.74      3.38 o 
  -8  11   1       30.83       36.41      4.91 o 
  -7  11   1        0.34        1.40      2.62 o 
  -6  11   1        0.69        2.90      2.60 o 
  -5  11   1        1.10        9.00      5.54 o 
  -4  11   1        1.64        0.04      2.57 o 
  -3  11   1       36.26       39.84      4.94 o 
  -2  11   1      340.02      348.93     11.54 o 
  -1  11   1      135.50      117.07      6.75 o 
   0  11   1       19.88       23.35      4.03 o 
   1  11   1        0.06        2.95      2.63 o 
   2  11   1      154.06      168.87      7.72 o 
   3  11   1       25.68       27.00      4.25 o 
   4  11   1       22.07       23.35      4.17 o 
   5  11   1        9.85       11.16      3.29 o 
   6  11   1        0.02        5.01      3.20 o 
   7  11   1        1.34        1.47      3.42 o 
   8  11   1       39.90       48.70      6.53 o 
   9  11   1       25.27       22.14      4.61 o 
  -9  12   1       15.75       17.02      3.81 o 
  -8  12   1       40.43       53.72      5.53 o 
  -7  12   1        0.80        4.51      3.75 o 
  -6  12   1        2.01        6.56      4.79 o 
  -5  12   1       17.72       13.47      4.89 o 
  -4  12   1        0.28        3.95      5.35 o 
  -3  12   1      364.96      378.31     12.80 o 
  -2  12   1        5.31        7.09      3.48 o 
  -1  12   1       10.02       11.77      3.68 o 
   0  12   1        0.00        0.47      2.99 o 
   1  12   1       50.03       37.71      4.90 o 
   2  12   1        8.34        6.67      3.06 o 
   3  12   1      110.23      103.98     11.54 o 
   4  12   1       24.11       19.43      7.37 o 
   5  12   1       45.57       43.02      8.68 o 
   6  12   1       46.34       56.85     12.91 o 
   7  12   1        0.12        5.78      4.21 o 
   8  12   1       10.94        9.23      4.77 o 
  -7  13   1       30.14       49.15     11.58 o 
  -6  13   1       68.24       80.46     15.18 o 
  -5  13   1       19.62       16.57     11.42 o 
  -4  13   1       12.16       23.83     11.53 o 
  -3  13   1       81.08       90.66     14.91 o 
  -2  13   1       47.98       45.74      8.36 o 
  -1  13   1      180.07      113.05     10.68 o 
   0  13   1      169.78       96.73      9.50 o 
   1  13   1       45.01       30.89      9.39 o 
   2  13   1       62.61       43.56      8.02 o 
   3  13   1       62.43       34.19     11.91 o 
   4  13   1       21.92       20.23      7.59 o 
   5  13   1       56.80       77.63     14.85 o 
   6  13   1        2.07        0.11     10.64 o 
   7  13   1       12.88        7.98     11.36 o 
  -6  14   1       46.27       59.57     14.74 o 
  -5  14   1        1.73       -2.72     11.75 o 
  -4  14   1        9.48        5.26     12.14 o 
  -3  14   1      102.06       93.76     16.79 o 
  -2  14   1       21.65       23.75      8.25 o 
  -1  14   1       21.15       19.63      8.32 o 
   0  14   1        0.55       -0.84      6.92 o 
   1  14   1       27.07       13.71      7.99 o 
   2  14   1        3.36        3.80      7.58 o 
   3  14   1       50.05       36.73      9.25 o 
   4  14   1        3.13       -4.43     12.08 o 
   5  14   1       35.74       57.30     14.74 o 
   6  14   1        0.82       11.14     11.47 o 
  -4  15   1        1.04       -7.31     11.58 o 
  -3  15   1        0.07       11.69     12.69 o 
  -2  15   1       20.19       12.80     13.47 o 
  -1  15   1       42.69       21.56      8.99 o 
   0  15   1        1.28       12.11     11.55 o 
   1  15   1       10.79       21.62      8.95 o 
   2  15   1        0.01       11.38      8.85 o 
   3  15   1       88.84       57.24     15.40 o 
   4  15   1        1.98        6.54     12.47 o 
 -14   0   2        8.45        9.13      5.54 o 
 -12   0   2      122.90      117.86      8.76 o 
 -10   0   2       67.53       57.40      5.70 o 
  -8   0   2      448.63      426.39     12.97 o 
  -6   0   2       38.51       47.46      2.98 o 
  -4   0   2       21.89       27.20      1.93 o 
  -2   0   2    54596.38    55219.07   1033.63 o 
   0   0   2    12991.30    13500.84    253.97 o 
   2   0   2     2316.23     2390.89     45.87 o 
   4   0   2       16.20       14.33      1.74 o 
   6   0   2       64.74       43.95      5.26 o 
   8   0   2       97.20       88.30      4.88 o 
  10   0   2      749.97      665.33     17.17 o 
  12   0   2       24.46       23.98      4.24 o 
 -14   1   2        1.26       -3.45      3.45 o 
 -13   1   2       18.25       29.63      6.75 o 
 -12   1   2        3.32        6.07      3.51 o 
 -11   1   2      122.99      129.72      7.07 o 
 -10   1   2       60.29       58.44      3.55 o 
  -9   1   2      168.97      165.57      4.70 o 
  -8   1   2        4.94        4.59      1.38 o 
  -7   1   2       27.03       43.54      2.53 o 
  -6   1   2      315.51      283.17      5.47 o 
  -5   1   2     3005.87     3029.35     41.35 o 
  -4   1   2       48.01       36.73      1.57 o 
  -3   1   2     8562.26     8768.81    142.72 o 
  -2   1   2     1377.82     1492.43     22.26 o 
  -1   1   2     6328.02     6638.23    107.01 o 
   0   1   2     1870.99     2056.25     34.33 o 
   1   1   2      358.45      359.79      5.95 o 
   2   1   2      917.47      948.93     13.41 o 
   3   1   2       30.31       47.21      3.02 o 
   4   1   2     2385.83     2591.03     35.63 o 
   5   1   2      179.59      185.59      4.11 o 
   6   1   2       56.88       51.77      2.34 o 
   7   1   2      268.14      247.91      5.49 o 
   8   1   2       32.25       35.57      2.40 o 
   9   1   2       62.62       65.82      3.29 o 
  10   1   2        7.29        6.81      1.98 o 
  11   1   2       12.70       19.99      2.69 o 
  12   1   2        0.33        1.65      2.23 o 
  13   1   2       88.44       81.88      5.73 o 
 -14   2   2        8.47       12.79      4.64 o 
 -13   2   2       23.11       26.05      5.54 o 
 -12   2   2        4.76        0.59      3.00 o 
 -11   2   2       16.67       18.18      3.24 o 
 -10   2   2        0.16        2.09      1.89 o 
  -9   2   2      145.27      160.14      5.19 o 
  -8   2   2       22.88       20.56      2.00 o 
  -7   2   2       47.09       53.69      2.99 o 
  -6   2   2      176.65      150.17      3.66 o 
  -5   2   2      229.11      211.98      4.29 o 
  -4   2   2      110.13      124.14      2.88 o 
  -3   2   2     1624.60     1722.85     25.91 o 
  -2   2   2       77.16       87.43      2.28 o 
  -1   2   2      144.25      140.28      2.96 o 
   0   2   2     6107.13     6571.54     95.46 o 
   1   2   2    17997.18    18891.52    250.47 o 
   2   2   2     6212.47     6571.14     84.33 o 
   3   2   2     1104.20     1135.37     16.15 o 
   4   2   2      107.28       93.18      2.66 o 
   5   2   2       13.47        9.87      1.23 o 
   6   2   2      858.53      762.12     12.14 o 
   7   2   2        7.82        6.97      1.40 o 
   8   2   2      166.07      164.16      4.75 o 
   9   2   2      695.05      654.22     14.74 o 
  10   2   2     1275.52     1175.86     19.04 o 
  11   2   2       39.50       38.11      3.30 o 
  12   2   2        5.57        7.71      2.61 o 
  13   2   2        3.87        8.69      3.50 o 
 -14   3   2       10.06        5.41      5.52 o 
 -13   3   2       20.24       21.98      4.71 o 
 -12   3   2       75.29       74.69      6.13 o 
 -11   3   2       80.22       86.53      4.54 o 
 -10   3   2        1.74        1.84      1.78 o 
  -9   3   2      233.89      230.95      6.26 o 
  -8   3   2      136.66      124.62      5.33 o 
  -7   3   2      136.79      131.87      3.71 o 
  -6   3   2      326.30      286.88      6.20 o 
  -5   3   2     1713.31     1833.42     25.79 o 
  -4   3   2      133.10      125.33      3.00 o 
  -3   3   2     1027.18      979.71     14.06 o 
  -2   3   2     1504.80     1546.00     21.32 o 
  -1   3   2      152.19      168.05      3.09 o 
   0   3   2     4701.29     5098.51     74.37 o 
   1   3   2       37.50       42.41      1.72 o 
   2   3   2        9.72       12.68      1.18 o 
   3   3   2      163.80      161.89      3.58 o 
   4   3   2     1515.62     1658.66     22.66 o 
   5   3   2       42.21       46.78      2.22 o 
   6   3   2        9.54        7.67      1.29 o 
   7   3   2       20.81       22.60      1.91 o 
   8   3   2      425.31      391.79      7.84 o 
   9   3   2      476.85      476.11      9.33 o 
  10   3   2      195.24      182.34      6.13 o 
  11   3   2       68.70       80.60      4.72 o 
  12   3   2       44.12       54.09      4.91 o 
  13   3   2       47.55       59.17      5.38 o 
 -13   4   2        2.60        2.82      3.61 o 
 -12   4   2       43.45       44.04      4.44 o 
 -11   4   2       65.08       76.13      5.09 o 
 -10   4   2       23.14       28.14      2.91 o 
  -9   4   2      102.23       98.64      4.22 o 
  -8   4   2        0.01        0.39      1.40 o 
  -7   4   2        9.43       13.70      1.62 o 
  -6   4   2        0.82        0.55      1.02 o 
  -5   4   2      101.53       96.68      2.83 o 
  -4   4   2      184.99      197.58      4.07 o 
  -3   4   2      395.30      392.32      6.49 o 
  -2   4   2     2588.42     2709.17     40.66 o 
  -1   4   2      912.23     1025.14     14.56 o 
   0   4   2      265.49      317.63      5.22 o 
   1   4   2      318.08      289.79      5.65 o 
   2   4   2      533.07      544.61      9.53 o 
   3   4   2     2605.75     2613.36     39.81 o 
   4   4   2       13.51       27.38      1.90 o 
   5   4   2      528.73      519.43      8.48 o 
   6   4   2      284.60      282.86      5.67 o 
   7   4   2        0.66        3.95      1.38 o 
   8   4   2      595.27      567.91     11.95 o 
   9   4   2      381.90      330.73      8.09 o 
  10   4   2        0.08        5.30      2.42 o 
  11   4   2        3.58        3.23      2.69 o 
  12   4   2       34.91       28.97      4.21 o 
  13   4   2       28.32       35.30      4.76 o 
 -13   5   2       35.44       50.85      5.94 o 
 -12   5   2       37.81       42.40      4.59 o 
 -11   5   2       71.62       87.34      9.39 o 
 -10   5   2       28.92       34.61      3.62 o 
  -9   5   2      161.54      154.06      5.94 o 
  -8   5   2     1923.52     1883.31     30.24 o 
  -7   5   2        0.11        1.31      1.31 o 
  -6   5   2      622.80      580.59      9.76 o 
  -5   5   2      701.67      711.77     11.28 o 
  -4   5   2      492.92      491.29      8.15 o 
  -3   5   2      196.34      189.63      3.99 o 
  -2   5   2     2180.32     2393.81     32.89 o 
  -1   5   2       36.16       45.92      1.72 o 
   0   5   2      183.20      177.97      3.60 o 
   1   5   2     1279.26     1365.91     21.53 o 
   2   5   2        8.94       14.14      1.43 o 
   3   5   2     1000.64     1003.77     16.67 o 
   4   5   2      313.29      340.20      7.14 o 
   5   5   2       12.99        9.80      1.60 o 
   6   5   2        9.06       10.02      1.77 o 
   7   5   2      309.82      297.14      7.03 o 
   8   5   2       10.51       11.98      2.29 o 
   9   5   2      170.36      165.58      5.69 o 
  10   5   2      173.44      169.14      9.84 o 
  11   5   2       48.46       52.38      5.46 o 
  12   5   2       22.04       24.58      4.20 o 
  13   5   2        0.90        4.16      4.14 o 
 -13   6   2        2.46        4.95      4.32 o 
 -12   6   2        0.16        2.69      2.63 o 
 -11   6   2        2.02        2.07      2.48 o 
 -10   6   2       14.69       14.23      2.90 o 
  -9   6   2       83.03      104.02      6.01 o 
  -8   6   2      496.03      477.87     11.49 o 
  -7   6   2       67.45       72.73      3.98 o 
  -6   6   2     1543.18     1499.73     28.09 o 
  -5   6   2      345.61      324.50      6.25 o 
  -4   6   2     1057.58     1146.52     16.97 o 
  -3   6   2      431.50      460.70      7.76 o 
  -2   6   2        7.94        8.30      1.54 o 
  -1   6   2     2621.01     2822.64     38.72 o 
   0   6   2      505.50      465.43      7.61 o 
   1   6   2      738.85      717.97     12.41 o 
   2   6   2       81.47       63.62      2.73 o 
   3   6   2      888.03      853.96     14.72 o 
   4   6   2        0.82        2.49      1.31 o 
   5   6   2     1036.90      955.55     16.70 o 
   6   6   2      117.05      118.32      5.55 o 
   7   6   2       53.97       58.13      3.49 o 
   8   6   2       27.05       32.56      3.10 o 
   9   6   2       53.60       60.02      5.75 o 
  10   6   2        3.48        2.06      2.46 o 
  11   6   2       18.57       24.93      6.40 o 
  12   6   2        0.22        2.02      3.12 o 
 -12   7   2       46.98       60.96      6.78 o 
 -11   7   2       18.51       25.56      3.83 o 
 -10   7   2       60.28       69.64      5.02 o 
  -9   7   2       17.48       24.50      3.37 o 
  -8   7   2        3.12        4.48      2.12 o 
  -7   7   2      377.63      354.57      9.25 o 
  -6   7   2      170.10      159.85      5.50 o 
  -5   7   2       13.27       17.93      2.03 o 
  -4   7   2      413.88      404.83      7.29 o 
  -3   7   2       50.28       51.83      2.35 o 
  -2   7   2      553.64      570.58     10.35 o 
  -1   7   2      389.54      376.36      6.68 o 
   0   7   2     2669.24     2734.13     37.77 o 
   1   7   2        2.42        0.66      1.07 o 
   2   7   2       79.18      110.42      3.76 o 
   3   7   2       24.32       28.41      2.36 o 
   4   7   2       64.93       62.09      3.14 o 
   5   7   2       17.57       20.65      2.59 o 
   6   7   2       78.90       80.07      4.01 o 
   7   7   2       90.92      106.41      4.74 o 
   8   7   2      240.53      223.42      6.79 o 
   9   7   2       38.96       40.83      4.00 o 
  10   7   2      126.65      122.38      8.94 o 
  11   7   2       17.58       15.85      3.22 o 
  12   7   2        0.64        8.46      3.31 o 
 -12   8   2       11.58       14.91      4.29 o 
 -11   8   2        9.55       14.46      3.26 o 
 -10   8   2      129.87      133.34      6.73 o 
  -9   8   2       95.44      103.44      5.60 o 
  -8   8   2       21.65       23.01      3.05 o 
  -7   8   2       55.49       57.13      3.89 o 
  -6   8   2      425.34      410.89     10.09 o 
  -5   8   2      278.51      267.13      6.61 o 
  -4   8   2      292.76      273.61      6.51 o 
  -3   8   2      120.25      115.24      4.56 o 
  -2   8   2        0.58        3.89      1.17 o 
  -1   8   2       21.25       24.05      1.69 o 
   0   8   2        2.70        1.38      1.28 o 
   1   8   2      466.73      462.65      9.23 o 
   2   8   2     1115.76     1071.89     18.29 o 
   3   8   2      530.18      492.60      9.90 o 
   4   8   2      481.17      456.37      9.75 o 
   5   8   2      218.64      219.51      6.25 o 
   6   8   2        2.21        6.58      4.39 o 
   7   8   2      263.02      253.31      7.19 o 
   8   8   2      411.95      414.96     10.79 o 
   9   8   2        5.21        7.64      2.96 o 
  10   8   2        2.93        2.30      2.52 o 
 -11   9   2      140.58      166.62      9.19 o 
 -10   9   2       17.48       14.55      3.81 o 
  -9   9   2       42.99       47.19      5.13 o 
  -8   9   2       83.34       92.97      6.35 o 
  -7   9   2      131.98      122.23      6.71 o 
  -6   9   2      202.62      205.35      8.07 o 
  -5   9   2      212.61      203.81      7.87 o 
  -4   9   2      103.55      115.19      6.66 o 
  -3   9   2      311.98      304.46      7.12 o 
  -2   9   2      127.94      140.61      5.26 o 
  -1   9   2      660.22      654.16     15.77 o 
   0   9   2       29.41       32.43      2.48 o 
   1   9   2        4.30        5.80      1.68 o 
   2   9   2      258.68      254.04      6.51 o 
   3   9   2       40.67       43.68      3.01 o 
   4   9   2      172.77      156.99      5.24 o 
   5   9   2       13.99       13.49      2.38 o 
   6   9   2        2.45        4.79      2.15 o 
   7   9   2      325.76      313.12      8.45 o 
   8   9   2       32.15       37.25      3.77 o 
   9   9   2      177.81      164.84      7.18 o 
  10   9   2       15.16       26.86      3.68 o 
  11   9   2        5.78       13.21      4.66 o 
 -11  10   2       70.14       83.84      8.89 o 
 -10  10   2       79.95       85.80      6.89 o 
  -9  10   2       20.78       25.18      4.25 o 
  -8  10   2        0.43       -0.19      2.62 o 
  -7  10   2       18.97       20.14      3.74 o 
  -6  10   2      137.27      135.29      6.80 o 
  -5  10   2        0.34        0.49      2.18 o 
  -4  10   2        0.05       -1.16      2.89 o 
  -3  10   2        3.05        2.85      2.72 o 
  -2  10   2      558.28      540.86     14.98 o 
  -1  10   2      159.10      149.57     13.45 o 
   0  10   2      591.99      538.76     14.92 o 
   1  10   2       10.78       17.92      3.62 o 
   2  10   2       48.80       54.64      3.93 o 
   3  10   2      446.90      402.32     10.39 o 
   4  10   2      508.34      450.95     11.49 o 
   5  10   2       16.73       24.11      3.69 o 
   6  10   2       84.46       92.23      5.84 o 
   7  10   2       13.74       13.02      3.40 o 
   8  10   2        0.08        0.05      3.13 o 
   9  10   2       10.05       17.43      4.21 o 
  10  10   2        6.89       12.62      4.10 o 
 -10  11   2        3.33       11.46      3.72 o 
  -9  11   2       62.00       68.30      7.21 o 
  -8  11   2       86.20       94.70      9.97 o 
  -7  11   2      394.97      384.34     12.70 o 
  -6  11   2      106.11      118.00      8.85 o 
  -5  11   2       18.14       17.40      4.77 o 
  -4  11   2       16.09       14.02      4.52 o 
  -3  11   2      487.18      494.06     14.53 o 
  -2  11   2        0.01        0.15      2.77 o 
  -1  11   2      185.40      173.69     10.98 o 
   0  11   2       30.99       28.35      4.40 o 
   1  11   2       20.55       19.48      3.96 o 
   2  11   2       49.51       53.20      5.08 o 
   3  11   2      118.72      105.77      6.65 o 
   4  11   2        6.60       11.18      2.92 o 
   5  11   2       11.18       30.22     12.73 o 
   6  11   2       62.96       69.86      5.60 o 
   7  11   2       27.27       29.76      4.85 o 
   8  11   2       33.67       34.86      5.49 o 
   9  11   2       21.14       45.90      6.08 o 
  -9  12   2        0.00        5.17      3.21 o 
  -8  12   2       28.80       53.90      7.27 o 
  -7  12   2       30.63       36.97      6.19 o 
  -6  12   2       48.99       45.12      6.62 o 
  -5  12   2        0.47        7.22      4.65 o 
  -4  12   2      126.31      139.41     12.25 o 
  -3  12   2        9.07       19.73      5.04 o 
  -2  12   2       75.44       67.14      6.14 o 
  -1  12   2      210.16      195.88     26.79 o 
   0  12   2       44.25       50.37      7.22 o 
   1  12   2        3.10        3.01      2.72 o 
   2  12   2       16.61       20.45      4.08 o 
   3  12   2      206.05      209.34      9.37 o 
   4  12   2      220.07      181.87     18.18 o 
   5  12   2       22.71       25.35      5.81 o 
   6  12   2       29.45       37.98      5.65 o 
   7  12   2        7.27       16.20      5.06 o 
   8  12   2       19.20       22.49      6.22 o 
  -7  13   2       15.36       31.72     15.29 o 
  -6  13   2       78.98       96.28      9.35 o 
  -5  13   2        8.46       18.81      9.86 o 
  -4  13   2       96.62       96.14      9.40 o 
  -3  13   2       96.59       88.51      8.77 o 
  -2  13   2       65.75       83.71     15.49 o 
  -1  13   2       38.39       52.44      5.99 o 
   0  13   2       87.73       82.78     16.18 o 
   1  13   2        6.52        7.24      5.26 o 
   2  13   2        2.61        6.07      3.55 o 
   3  13   2       36.27       36.10     13.80 o 
   4  13   2        0.25        7.41      7.26 o 
   5  13   2        1.40        4.43      7.84 o 
   6  13   2       24.55       22.33     12.36 o 
   7  13   2        3.24        5.38     10.86 o 
  -6  14   2       11.61       24.77     12.41 o 
  -5  14   2        7.55        0.11     11.25 o 
  -4  14   2       33.32       56.96     14.13 o 
  -3  14   2        1.08        5.71     12.02 o 
  -2  14   2       38.88       32.53     12.86 o 
  -1  14   2       20.29        8.53      7.99 o 
   0  14   2        7.86        1.42      7.49 o 
   1  14   2      138.46       59.07      9.10 o 
   2  14   2       70.40       35.22      9.07 o 
   3  14   2       39.10       21.12     19.12 o 
   4  14   2        0.94       -0.13      7.50 o 
   5  14   2       55.57       70.60     15.90 o 
   6  14   2        8.83       13.58     12.02 o 
  -3  15   2        1.78       -1.66     10.92 o 
  -2  15   2       46.32       43.39     15.02 o 
  -1  15   2       11.48        6.98     12.63 o 
   0  15   2        7.95        9.74      8.71 o 
   1  15   2       11.47       12.97      8.94 o 
   2  15   2       16.31        8.99      8.30 o 
   3  15   2        1.18        1.20      8.44 o 
 -13   0   3        2.43        3.08      4.39 o 
 -11   0   3        0.80        4.55      3.54 o 
  -9   0   3      349.14      304.01     11.65 o 
  -7   0   3     2139.01     2356.02     46.88 o 
  -5   0   3        0.38        9.66      1.60 o 
  -3   0   3      203.23      181.10      4.77 o 
  -1   0   3     2217.54     2400.37     45.86 o 
   1   0   3     3113.61     3315.56     62.94 o 
   3   0   3       51.33       50.19      2.57 o 
   5   0   3       27.24       39.81      2.82 o 
   7   0   3       57.42       60.30      4.00 o 
   9   0   3        2.58        8.08      2.51 o 
  11   0   3      215.60      221.81      9.04 o 
  13   0   3        3.82       13.51      4.05 o 
 -14   1   3        1.95        1.93      3.51 o 
 -13   1   3       31.08       30.88      4.38 o 
 -12   1   3      239.66      240.87      8.51 o 
 -11   1   3       26.60       27.99      3.54 o 
 -10   1   3       11.89        9.05      2.53 o 
  -9   1   3       39.27       45.34      3.09 o 
  -8   1   3        0.81        2.71      1.48 o 
  -7   1   3       58.77       57.10      2.49 o 
  -6   1   3      800.48      803.36     12.38 o 
  -5   1   3      627.82      631.18      9.81 o 
  -4   1   3      649.04      700.29     11.51 o 
  -3   1   3     2359.04     2548.39     37.74 o 
  -2   1   3     2152.19     2232.81     33.03 o 
  -1   1   3    11217.29    11999.74    172.97 o 
   0   1   3     4069.95     4337.79     57.90 o 
   1   1   3     9514.54    10367.85    149.61 o 
   2   1   3     1401.30     1428.59     21.77 o 
   3   1   3       19.37       27.30      1.43 o 
   4   1   3     2531.67     2593.23     35.76 o 
   5   1   3      420.80      447.02      7.76 o 
   6   1   3        3.80        0.64      1.00 o 
   7   1   3      100.85      100.97      3.54 o 
   8   1   3      370.26      371.47     11.78 o 
   9   1   3      465.90      438.92      8.86 o 
  10   1   3       82.17       79.65      3.91 o 
  11   1   3       79.23       92.40      4.80 o 
  12   1   3       84.52       85.23      4.52 o 
  13   1   3        2.66        6.85      4.19 o 
 -14   2   3       22.53       20.06      5.02 o 
 -13   2   3       28.74       29.11      4.32 o 
 -12   2   3      100.59      108.22      5.99 o 
 -11   2   3       82.09       87.16      5.02 o 
 -10   2   3       69.17       73.55      4.42 o 
  -9   2   3      564.02      505.24     10.41 o 
  -8   2   3       83.60       73.06      3.46 o 
  -7   2   3       93.80       85.40      2.98 o 
  -6   2   3       48.48       36.41      1.94 o 
  -5   2   3       37.43       30.33      1.84 o 
  -4   2   3       30.96       44.48      2.19 o 
  -3   2   3     9272.73     9631.48    139.33 o 
  -2   2   3    10372.19    10886.56    157.14 o 
  -1   2   3     7000.16     7467.30    120.55 o 
   0   2   3      428.85      452.84      7.61 o 
   1   2   3     5520.23     5729.64     73.82 o 
   2   2   3     1296.33     1314.58     17.87 o 
   3   2   3        2.67        3.38      0.84 o 
   4   2   3     2982.73     3352.00     45.77 o 
   5   2   3      167.72      161.52      3.89 o 
   6   2   3      157.36      172.37      4.30 o 
   7   2   3       63.70       60.08      2.82 o 
   8   2   3      305.86      289.33      6.47 o 
   9   2   3       38.47       38.26      2.81 o 
  10   2   3       20.42       23.60      2.68 o 
  11   2   3      193.33      184.81      7.60 o 
  12   2   3        9.59       12.17      2.91 o 
  13   2   3       12.71       14.35      3.78 o 
 -14   3   3        8.74       10.05      5.44 o 
 -13   3   3        0.86        1.83      4.00 o 
 -12   3   3       90.18       76.82      5.28 o 
 -11   3   3       49.59       52.20      4.28 o 
 -10   3   3       25.94       28.38      2.94 o 
  -9   3   3        0.05        1.95      1.76 o 
  -8   3   3      317.03      295.18     10.36 o 
  -7   3   3       23.50       20.52      2.01 o 
  -6   3   3       15.11       17.98      1.57 o 
  -5   3   3       35.12       41.18      2.85 o 
  -4   3   3      791.31      823.68     13.52 o 
  -3   3   3       39.82       53.72      3.27 o 
  -2   3   3       61.88       58.58      2.16 o 
  -1   3   3      451.01      438.08      7.50 o 
   0   3   3     5090.02     5307.93     77.64 o 
   1   3   3      480.85      532.78      8.07 o 
   2   3   3      267.73      307.21      5.26 o 
   3   3   3      113.32      114.39      2.81 o 
   4   3   3      830.79      802.68     11.87 o 
   5   3   3        6.73       20.61      2.43 o 
   6   3   3      523.27      491.36      8.71 o 
   7   3   3       98.08       98.79      3.54 o 
   8   3   3      111.37       99.90      3.94 o 
   9   3   3      160.41      138.74      5.29 o 
  10   3   3      185.47      171.58      6.05 o 
  11   3   3      215.17      194.04      6.77 o 
  12   3   3       25.50       28.93      3.70 o 
  13   3   3       17.74       20.49      3.78 o 
 -13   4   3       11.73       12.19      4.38 o 
 -12   4   3      106.50       90.03      6.54 o 
 -11   4   3       70.83       92.84      5.47 o 
 -10   4   3       20.48       23.17      2.79 o 
  -9   4   3        1.21        3.89      1.66 o 
  -8   4   3     1090.46      947.92     18.87 o 
  -7   4   3      925.56      894.26     15.54 o 
  -6   4   3      841.28      765.13     12.10 o 
  -5   4   3      413.53      438.89      7.51 o 
  -4   4   3      266.89      268.05      5.57 o 
  -3   4   3     1203.00     1198.16     17.14 o 
  -2   4   3     7250.50     7684.31    102.38 o 
  -1   4   3     1430.80     1581.89     21.95 o 
   0   4   3     1055.49     1089.13     15.52 o 
   1   4   3     1117.22     1202.99     19.02 o 
   2   4   3     3849.90     4466.46     66.58 o 
   3   4   3     2185.49     2587.87     39.58 o 
   4   4   3      202.91      199.25      4.14 o 
   5   4   3      207.14      204.04      4.44 o 
   6   4   3      223.43      227.75      5.04 o 
   7   4   3      121.45      112.44      5.24 o 
   8   4   3      167.09      149.14      8.12 o 
   9   4   3      192.71      157.58     12.82 o 
  10   4   3        2.45        3.24      2.26 o 
  11   4   3       12.41       12.68      3.10 o 
  12   4   3      119.83      143.01     15.58 o 
  13   4   3        0.20        3.00      3.12 o 
 -13   5   3       87.69       92.39      7.05 o 
 -12   5   3       22.52       22.15      4.45 o 
 -11   5   3        0.33        2.92      3.86 o 
 -10   5   3      200.09      191.77      6.92 o 
  -9   5   3      153.15      153.49      5.16 o 
  -8   5   3       79.74       88.07      3.89 o 
  -7   5   3      870.04      836.37     14.82 o 
  -6   5   3        0.02        0.85      1.15 o 
  -5   5   3       98.00      111.48      3.18 o 
  -4   5   3      230.00      236.26      4.71 o 
  -3   5   3        3.81        4.41      0.98 o 
  -2   5   3     1002.46     1119.76     16.17 o 
  -1   5   3       13.11       17.98      1.15 o 
   0   5   3        5.86       11.15      0.98 o 
   1   5   3      117.50      105.94      3.26 o 
   2   5   3      843.38      881.97     14.83 o 
   3   5   3      163.35      142.60      4.11 o 
   4   5   3      134.27      140.93     11.45 o 
   5   5   3      526.08      495.34      9.82 o 
   6   5   3      176.86      159.23      4.79 o 
   7   5   3     1018.36      915.51     16.07 o 
   8   5   3       30.35       31.79      3.00 o 
   9   5   3       87.10       85.29      4.54 o 
  10   5   3       37.05       41.64      3.86 o 
  11   5   3       25.71       32.71      3.92 o 
  12   5   3       16.59       20.10      3.80 o 
 -13   6   3        9.64        8.22      4.05 o 
 -12   6   3       10.72        8.88      3.17 o 
 -11   6   3       17.58       24.95      5.56 o 
 -10   6   3       29.48       45.84      4.63 o 
  -9   6   3      397.98      393.59     10.38 o 
  -8   6   3      363.87      365.00     17.20 o 
  -7   6   3       42.87       47.31      3.77 o 
  -6   6   3      439.11      398.28     11.21 o 
  -5   6   3        0.01        1.84      1.10 o 
  -4   6   3       74.68       60.64      2.36 o 
  -3   6   3     1012.28     1126.33     16.59 o 
  -2   6   3      876.63      880.75     14.66 o 
  -1   6   3        2.17        0.77      0.78 o 
   0   6   3     1613.84     1689.62     23.81 o 
   1   6   3      120.40      110.97      3.45 o 
   2   6   3       81.24       95.11      3.36 o 
   3   6   3      129.79      127.70      4.93 o 
   4   6   3       58.59       69.44      3.19 o 
   5   6   3      124.58      115.79      4.44 o 
   6   6   3       13.48       16.64      2.30 o 
   7   6   3      191.08      178.47      5.69 o 
   8   6   3       12.82       14.18      2.52 o 
   9   6   3        1.14        2.01      2.10 o 
  10   6   3       73.46       82.39      4.99 o 
  11   6   3        1.52        1.06      2.77 o 
  12   6   3        1.86        4.81      3.32 o 
 -12   7   3        8.73       18.29      4.34 o 
 -11   7   3        0.02        0.30      2.76 o 
 -10   7   3       44.31       53.89      5.57 o 
  -9   7   3        6.97        7.15      3.01 o 
  -8   7   3      211.18      190.74      6.62 o 
  -7   7   3       40.77       42.65      3.33 o 
  -6   7   3      201.05      188.14      6.53 o 
  -5   7   3       70.48       75.38      4.49 o 
  -4   7   3       14.33       15.94      1.77 o 
  -3   7   3      108.01      123.00      3.41 o 
  -2   7   3      454.69      457.40      7.83 o 
  -1   7   3       23.68       29.42      2.07 o 
   0   7   3       28.63       34.47      2.44 o 
   1   7   3       91.99       82.74      3.28 o 
   2   7   3       54.33       54.54      2.76 o 
   3   7   3      752.36      728.48     13.25 o 
   4   7   3     1232.32     1192.71     20.26 o 
   5   7   3      137.45      138.01      4.85 o 
   6   7   3       48.45       42.76      3.27 o 
   7   7   3      879.79      789.65     15.22 o 
   8   7   3      215.95      200.54      6.47 o 
   9   7   3      134.83      128.60      5.71 o 
  10   7   3       13.68       27.44      3.69 o 
  11   7   3      137.85      144.07      7.14 o 
  12   7   3       10.57       12.08      3.34 o 
 -12   8   3        0.08        8.68      3.97 o 
 -11   8   3        0.64        7.09      3.45 o 
 -10   8   3      123.49      135.81     17.70 o 
  -9   8   3       46.14       46.58      4.98 o 
  -8   8   3      144.59      151.62      7.25 o 
  -7   8   3      142.25      146.98      7.71 o 
  -6   8   3      129.72      129.09      6.18 o 
  -5   8   3       52.70       45.63      3.97 o 
  -4   8   3       83.43       80.92      5.15 o 
  -3   8   3      157.46      159.42      7.64 o 
  -2   8   3       61.84       69.60      3.11 o 
  -1   8   3      300.68      273.28      7.32 o 
   0   8   3       80.53       85.83      3.46 o 
   1   8   3       68.82       66.21      3.11 o 
   2   8   3      132.04      137.55      5.30 o 
   3   8   3     1022.71      957.82     16.90 o 
   4   8   3       40.27       40.45      2.89 o 
   5   8   3      386.36      368.53      8.63 o 
   6   8   3        7.06       11.16      3.02 o 
   7   8   3        0.45        2.57      2.09 o 
   8   8   3        0.22       -0.67      2.08 o 
   9   8   3       14.13       12.24      2.73 o 
  10   8   3       65.42       88.90      5.74 o 
  11   8   3        8.67       14.64      3.57 o 
 -11   9   3       35.62       42.88      5.94 o 
 -10   9   3       24.85       37.20      5.02 o 
  -9   9   3        7.40       12.59      3.44 o 
  -8   9   3       16.00       18.76      3.93 o 
  -7   9   3      109.21      112.47      6.55 o 
  -6   9   3      272.46      260.53      9.21 o 
  -5   9   3        9.21        9.49      2.46 o 
  -4   9   3       33.82       29.11      3.74 o 
  -3   9   3        1.94        3.51      1.87 o 
  -2   9   3       40.43       50.13      4.47 o 
  -1   9   3        1.12        1.57      1.80 o 
   0   9   3      227.02      186.89      8.10 o 
   1   9   3      275.41      258.48      9.54 o 
   2   9   3      600.87      559.45     12.77 o 
   3   9   3       51.47       60.43      4.17 o 
   4   9   3      444.85      401.42     10.47 o 
   5   9   3       65.00       63.28      5.61 o 
   6   9   3      174.49      175.28      8.41 o 
   7   9   3       66.38       72.86      5.51 o 
   8   9   3      353.26      339.46     10.61 o 
   9   9   3        3.83       12.38      4.03 o 
  10   9   3       64.39       74.28      6.92 o 
  11   9   3        4.14        7.59      4.04 o 
 -11  10   3        2.54        5.82      8.03 o 
 -10  10   3        0.48        1.09      4.97 o 
  -9  10   3      128.72      138.44     11.08 o 
  -8  10   3       94.35      101.79      6.79 o 
  -7  10   3      353.98      332.99     11.86 o 
  -6  10   3       32.63       35.82      4.20 o 
  -5  10   3      265.16      275.32     17.12 o 
  -4  10   3       47.44       52.85      6.07 o 
  -3  10   3      188.97      210.61      8.48 o 
  -2  10   3        5.56        1.13      2.64 o 
  -1  10   3      802.47      779.70     19.69 o 
   0  10   3      308.83      311.24     10.72 o 
   1  10   3       71.66       69.72      5.93 o 
   2  10   3        3.84       15.19      8.50 o 
   3  10   3       11.31       12.96      2.65 o 
   4  10   3      181.91      177.67      6.87 o 
   5  10   3       90.68       95.31      6.82 o 
   6  10   3       74.74       72.59      5.53 o 
   7  10   3       21.53       24.40      4.34 o 
   8  10   3       19.54       25.53      5.26 o 
   9  10   3       98.41      105.25      7.65 o 
  10  10   3        3.36       20.13      6.69 o 
 -10  11   3        1.51        7.99      3.57 o 
  -9  11   3       33.25       43.87      5.26 o 
  -8  11   3      220.05      204.25     10.15 o 
  -7  11   3       68.71       94.23      8.55 o 
  -6  11   3      295.25      260.88     12.90 o 
  -5  11   3      398.11      364.93     15.51 o 
  -4  11   3        2.44        6.84      3.67 o 
  -3  11   3       50.13       46.52      6.42 o 
  -2  11   3      371.55      376.23     12.42 o 
  -1  11   3        0.05        2.92      2.84 o 
   0  11   3       57.88       53.91      5.39 o 
   1  11   3       56.88       60.82      5.59 o 
   2  11   3       11.86       10.89      3.51 o 
   3  11   3      164.02      143.78      6.81 o 
   4  11   3       16.10       17.30      3.24 o 
   5  11   3       31.23       25.16      4.79 o 
   6  11   3      223.41      219.73      9.55 o 
   7  11   3        7.60        7.79      3.64 o 
   8  11   3       92.88      102.36      7.69 o 
   9  11   3       21.90       30.68      5.56 o 
  -9  12   3        0.49        5.07      4.34 o 
  -8  12   3        8.73       10.44      4.43 o 
  -7  12   3       31.84       58.65     10.14 o 
  -6  12   3       62.11       76.43      8.39 o 
  -5  12   3       78.22       84.18      8.41 o 
  -4  12   3        4.95        3.45      4.13 o 
  -3  12   3       53.70       50.46      7.23 o 
  -2  12   3      379.94      361.49     15.58 o 
  -1  12   3      210.60      215.33      9.63 o 
   0  12   3       39.92       28.86      4.85 o 
   1  12   3        6.49        5.62      3.50 o 
   2  12   3       50.24       37.93      4.98 o 
   3  12   3        7.57        7.39      3.86 o 
   4  12   3        7.20        5.04      3.49 o 
   5  12   3       15.30       22.50      5.22 o 
   6  12   3        1.33        1.76      3.82 o 
   7  12   3        3.22        0.87      3.64 o 
   8  12   3        7.57        6.89      4.16 o 
  -7  13   3       22.60       28.14      6.07 o 
  -6  13   3        9.67       10.69      7.20 o 
  -5  13   3        0.18       -0.81      3.75 o 
  -4  13   3        6.01       10.89      5.10 o 
  -3  13   3        8.37        6.90      5.54 o 
  -2  13   3       90.03       96.10      9.67 o 
  -1  13   3       80.26       81.63     21.53 o 
   0  13   3       13.88       21.40      4.94 o 
   1  13   3       43.90       30.87      5.00 o 
   2  13   3        6.99        2.59      4.03 o 
   3  13   3        5.87       12.96      4.47 o 
   4  13   3        4.26        9.90      4.29 o 
   5  13   3       51.47       43.88     12.39 o 
   6  13   3        0.48        9.50      9.23 o 
   7  13   3       41.93       48.60     10.58 o 
  -6  14   3       22.41       37.68      8.70 o 
  -5  14   3       12.96       17.54      6.48 o 
  -4  14   3       82.37      111.00     10.41 o 
  -3  14   3        0.25        3.01      4.64 o 
  -2  14   3       39.87       52.35      7.95 o 
  -1  14   3       12.96       16.24      5.22 o 
   0  14   3       40.18       31.39      6.01 o 
   1  14   3        5.48        0.44      7.17 o 
   2  14   3      168.32      121.41     16.46 o 
   3  14   3        0.23       -1.94      7.44 o 
   4  14   3        2.35       -3.33      7.86 o 
   5  14   3        7.75       12.67      9.23 o 
  -3  15   3       76.87       91.87     16.29 o 
  -2  15   3        3.09       -7.31     11.30 o 
  -1  15   3        0.93      -10.20     11.86 o 
   0  15   3        0.37       -8.09     10.86 o 
   1  15   3       50.20       29.22     12.02 o 
   2  15   3       24.96       10.58      8.69 o 
   3  15   3       60.64       29.38      9.54 o 
 -14   0   4      146.71      140.13     10.67 o 
 -12   0   4        2.11       -0.43      3.97 o 
 -10   0   4      153.70      154.03      8.58 o 
  -8   0   4       16.19       20.05      3.46 o 
  -6   0   4      343.81      348.37      8.93 o 
  -4   0   4       25.73       26.66      1.96 o 
  -2   0   4    10107.93    10635.42    199.34 o 
   0   0   4        0.06       -0.85      0.85 o 
   2   0   4      439.77      452.19     10.26 o 
   4   0   4     3661.40     3827.88     73.79 o 
   6   0   4       66.41       74.42      4.11 o 
   8   0   4      410.32      397.40     11.46 o 
  10   0   4       17.70       23.00      3.64 o 
  12   0   4        6.53        4.14      3.48 o 
 -14   1   4        0.22        7.67      3.96 o 
 -13   1   4        6.00        9.17      3.73 o 
 -12   1   4        1.08        1.25      2.74 o 
 -11   1   4       39.32       36.59      3.83 o 
 -10   1   4        6.81       11.34      3.99 o 
  -9   1   4       55.85       65.79      3.99 o 
  -8   1   4      471.55      463.15      9.39 o 
  -7   1   4     1036.15     1022.59     15.59 o 
  -6   1   4       54.53       64.65      2.47 o 
  -5   1   4      867.70      794.75     13.21 o 
  -4   1   4       78.43       70.47      3.08 o 
  -3   1   4     4249.15     4406.63     64.53 o 
  -2   1   4     1209.19     1294.62     19.73 o 
  -1   1   4     1007.52     1085.48     15.22 o 
   0   1   4       11.87       14.08      1.58 o 
   1   1   4     2137.62     2243.07     33.34 o 
   2   1   4      125.44      125.79      2.92 o 
   3   1   4      796.99      733.82     11.19 o 
   4   1   4      278.54      293.32      5.57 o 
   5   1   4        0.80        0.50      0.93 o 
   6   1   4       12.82       15.22      1.64 o 
   7   1   4      545.29      505.57     10.87 o 
   8   1   4      191.53      189.57      5.14 o 
   9   1   4      410.11      373.34      8.07 o 
  10   1   4        0.43        3.38      1.88 o 
  11   1   4       75.53       74.53      4.19 o 
  12   1   4       10.09       11.33      2.86 o 
  13   1   4        0.02        0.81      2.62 o 
 -14   2   4       22.42       35.31      5.25 o 
 -13   2   4       40.99       48.78      4.93 o 
 -12   2   4      201.53      197.16      7.71 o 
 -11   2   4       78.37       67.60      4.77 o 
 -10   2   4       27.81       31.27      3.68 o 
  -9   2   4      198.08      177.01      5.63 o 
  -8   2   4     1723.38     1716.47     27.57 o 
  -7   2   4      121.47      122.50      4.35 o 
  -6   2   4      885.50      842.36     14.29 o 
  -5   2   4        0.71        1.50      0.93 o 
  -4   2   4      830.61      849.94     13.85 o 
  -3   2   4       65.37       73.70      2.43 o 
  -2   2   4     2089.35     2333.62     34.71 o 
  -1   2   4     3101.46     3270.82     48.36 o 
   0   2   4     4641.72     5085.50     74.52 o 
   1   2   4     9109.64     9822.66    126.08 o 
   2   2   4     1784.89     1940.80     26.00 o 
   3   2   4       86.43       87.60      2.67 o 
   4   2   4      373.24      312.08      5.88 o 
   5   2   4      744.58      759.63     12.11 o 
   6   2   4      214.91      200.32      4.80 o 
   7   2   4     1229.74     1180.53     18.27 o 
   8   2   4     2468.55     2352.98     34.15 o 
   9   2   4       98.98       96.53      4.40 o 
  10   2   4       18.19       18.15      2.83 o 
  11   2   4       35.92       32.90      3.59 o 
  12   2   4      183.55      187.39      7.98 o 
  13   2   4       14.22       16.80      3.30 o 
 -13   3   4        7.90       10.22      3.55 o 
 -12   3   4       17.01       19.73      3.67 o 
 -11   3   4        3.98        4.38      2.69 o 
 -10   3   4        0.52        1.72      2.11 o 
  -9   3   4        0.01        0.31      1.92 o 
  -8   3   4      193.27      181.61      5.25 o 
  -7   3   4      296.34      263.49     14.47 o 
  -6   3   4      794.42      801.01     13.80 o 
  -5   3   4      305.87      364.68      7.18 o 
  -4   3   4       78.23       93.07      2.92 o 
  -3   3   4       39.67       59.80      2.22 o 
  -2   3   4      320.25      303.85      5.68 o 
  -1   3   4     1422.52     1594.83     24.37 o 
   0   3   4     1029.28     1007.12     15.95 o 
   1   3   4      501.63      453.43      8.05 o 
   2   3   4       59.65       67.77      5.49 o 
   3   3   4      451.23      555.47      8.64 o 
   4   3   4      601.19      609.84      9.58 o 
   5   3   4      316.70      383.13      7.65 o 
   6   3   4       15.49       17.20      1.74 o 
   7   3   4       11.63       12.67      1.81 o 
   8   3   4      340.85      308.29      6.88 o 
   9   3   4        0.17        0.75      1.71 o 
  10   3   4       72.22       72.35      4.41 o 
  11   3   4       12.41       14.68      2.93 o 
  12   3   4       36.17       40.83      4.47 o 
  13   3   4        8.19       11.91      4.07 o 
 -13   4   4       96.57       98.28      9.44 o 
 -11   4   4      357.49      348.01      9.98 o 
 -10   4   4      109.08      104.43      4.73 o 
  -9   4   4      309.24      308.62      8.19 o 
  -8   4   4       82.62       89.08      3.85 o 
  -7   4   4      980.38      910.04     15.78 o 
  -6   4   4      120.46      125.58      3.91 o 
  -5   4   4       53.59       61.51      2.64 o 
  -4   4   4      267.55      298.74      6.14 o 
  -3   4   4     2625.84     2953.49     44.07 o 
  -2   4   4      770.41      830.43     12.23 o 
  -1   4   4     1294.26     1291.13     20.14 o 
   0   4   4      617.80      659.95     11.10 o 
   1   4   4     1572.66     1675.13     23.43 o 
   2   4   4     1198.03     1309.70     20.92 o 
   3   4   4       30.73       34.74      1.89 o 
   4   4   4       41.66       51.26      2.94 o 
   5   4   4     2163.33     2141.23     29.51 o 
   6   4   4      104.54      121.56      4.39 o 
   7   4   4      734.45      620.70     15.66 o 
   8   4   4      280.31      261.23     18.92 o 
   9   4   4      158.80      135.27     12.76 o 
  10   4   4        4.03        3.63      2.41 o 
  11   4   4      147.35      162.05     16.53 o 
  12   4   4       66.87       61.01      7.92 o 
  13   4   4       71.00       95.81     13.85 o 
 -13   5   4       77.53       86.24      7.20 o 
 -12   5   4       17.45       13.02      3.88 o 
 -11   5   4      108.88      108.31      6.78 o 
 -10   5   4      244.33      215.50      7.43 o 
  -9   5   4      272.29      269.25      8.53 o 
  -8   5   4      486.04      445.05      9.41 o 
  -7   5   4       30.74       32.09      2.45 o 
  -6   5   4        0.10       -1.07      1.07 o 
  -5   5   4       52.73       50.31      2.46 o 
  -4   5   4      242.99      217.62      5.05 o 
  -3   5   4      281.10      270.10      5.32 o 
  -2   5   4      443.43      404.40      6.76 o 
  -1   5   4        4.79        9.21      1.52 o 
   0   5   4       11.47       16.53      1.09 o 
   1   5   4     2319.07     2472.97     37.85 o 
   2   5   4     2836.33     2862.32     43.72 o 
   3   5   4      395.19      327.41      6.95 o 
   4   5   4        2.66        5.18      1.36 o 
   5   5   4      215.88      226.25      5.89 o 
   6   5   4      101.47       87.37      3.92 o 
   7   5   4      305.35      272.11      7.19 o 
   8   5   4        1.44        0.81      1.83 o 
   9   5   4        4.59        4.08      2.23 o 
  10   5   4       88.13       72.22      6.65 o 
  11   5   4       22.70       30.25      3.78 o 
  12   5   4       24.02       33.06      4.52 o 
 -13   6   4        3.16        9.46      4.49 o 
 -12   6   4       29.65       42.40      6.40 o 
 -11   6   4       44.50       58.15      4.74 o 
 -10   6   4        1.10        2.23      2.31 o 
  -9   6   4      139.50      144.85      5.95 o 
  -8   6   4      902.81      838.46     15.36 o 
  -7   6   4      187.42      172.32      5.74 o 
  -6   6   4       20.21       19.42      1.98 o 
  -5   6   4       56.84       53.98      3.16 o 
  -4   6   4      126.79      147.97      3.71 o 
  -3   6   4        1.25        5.19      1.69 o 
  -2   6   4      344.77      346.74      6.20 o 
  -1   6   4      117.62      108.24      2.81 o 
   0   6   4      256.77      255.47      6.06 o 
   1   6   4        0.08        1.19      1.00 o 
   2   6   4       41.98       48.01      2.48 o 
   3   6   4       22.94       26.83      2.13 o 
   4   6   4        0.34        1.42      1.28 o 
   5   6   4      280.78      244.36      6.36 o 
   6   6   4       45.60       43.12      3.17 o 
   7   6   4      626.19      568.57     11.92 o 
   8   6   4       35.48       45.17      3.60 o 
   9   6   4       48.16       47.73      3.97 o 
  10   6   4        7.64       10.99      3.31 o 
  11   6   4       77.60       71.53      6.84 o 
  12   6   4       38.02       40.12     10.57 o 
 -12   7   4        3.69        4.11      4.09 o 
 -11   7   4      131.45      135.17      8.05 o 
 -10   7   4        9.13       10.88      3.35 o 
  -9   7   4      150.36      146.19      7.13 o 
  -8   7   4       55.94       58.47      5.07 o 
  -7   7   4       49.64       53.52      4.47 o 
  -6   7   4      256.31      251.23      7.02 o 
  -5   7   4      175.01      167.77      8.82 o 
  -4   7   4      894.44      861.14     32.73 o 
  -3   7   4      216.28      201.46      5.25 o 
  -2   7   4     1745.47     1750.34     27.59 o 
  -1   7   4      369.73      378.81      7.57 o 
   0   7   4      146.18      123.27      4.62 o 
   1   7   4      185.63      174.13      5.64 o 
   2   7   4     1465.25     1414.87     23.19 o 
   3   7   4       66.21       73.67      4.15 o 
   4   7   4      272.77      280.67      6.94 o 
   5   7   4        8.11       11.99      2.21 o 
   6   7   4       29.31       39.63      3.27 o 
   7   7   4       72.57       69.48      4.17 o 
   8   7   4      247.04      222.27      6.96 o 
   9   7   4       21.02       20.80      3.06 o 
  10   7   4       72.29       69.56      4.81 o 
  11   7   4       12.92        9.93      3.70 o 
 -12   8   4        2.19        2.29      3.34 o 
 -11   8   4       14.00       19.31      3.98 o 
 -10   8   4       10.21       12.28      3.75 o 
  -9   8   4       37.36       44.01      4.79 o 
  -8   8   4       55.50       65.87      5.39 o 
  -7   8   4       25.63       27.99      4.21 o 
  -6   8   4       13.94       18.13      3.04 o 
  -5   8   4      502.23      490.30     13.35 o 
  -4   8   4      376.17      379.48      9.16 o 
  -3   8   4       95.50       99.95      4.75 o 
  -2   8   4       39.40       44.19      2.59 o 
  -1   8   4       25.84       24.98      2.70 o 
   0   8   4        4.68        4.56      1.85 o 
   1   8   4        0.25        2.36      1.87 o 
   2   8   4      142.19      130.60      5.39 o 
   3   8   4        0.28        1.24      1.95 o 
   4   8   4       39.61       35.85      3.43 o 
   5   8   4       50.14       78.90     10.07 o 
   6   8   4      365.48      306.18      9.30 o 
   7   8   4       53.17       49.12      4.86 o 
   8   8   4       47.60       57.35      5.32 o 
   9   8   4      131.53      124.55      7.83 o 
  10   8   4       60.95       71.00     11.88 o 
  11   8   4        7.70       10.89      4.30 o 
 -11   9   4       26.27       28.02      4.52 o 
 -10   9   4       16.36       23.62      4.41 o 
  -9   9   4       24.84       26.74      6.60 o 
  -8   9   4        0.41        2.44      2.64 o 
  -7   9   4       33.41       45.13      4.55 o 
  -6   9   4        7.19       10.16      2.79 o 
  -5   9   4      423.32      424.31     12.26 o 
  -4   9   4      116.88      101.58      5.50 o 
  -3   9   4      249.66      222.19     11.30 o 
  -2   9   4      247.72      256.00      8.01 o 
  -1   9   4      397.08      379.98      9.59 o 
   0   9   4        3.62        4.09      2.13 o 
   1   9   4        0.68        0.46      2.27 o 
   2   9   4      305.99      274.69      8.22 o 
   3   9   4      590.67      560.93     18.72 o 
   4   9   4      118.94      122.71      5.78 o 
   5   9   4       32.49       33.24      4.74 o 
   6   9   4       23.04       37.03      4.36 o 
   7   9   4       24.58       28.63      4.36 o 
   8   9   4       19.60       25.38      4.53 o 
   9   9   4       67.12       61.84      7.32 o 
  10   9   4        2.21        4.22      3.83 o 
 -10  10   4        0.12        6.22      4.10 o 
  -9  10   4        4.68        7.23      3.12 o 
  -8  10   4       22.51       35.32      4.57 o 
  -7  10   4       82.65       92.05      6.25 o 
  -6  10   4      288.26      280.46     10.05 o 
  -5  10   4      264.40      243.80     11.78 o 
  -4  10   4       18.58       32.37      5.22 o 
  -3  10   4        4.29        5.50      3.31 o 
  -2  10   4        9.07       20.84      3.92 o 
  -1  10   4      230.54      231.06      8.96 o 
   0  10   4      429.75      435.73     11.05 o 
   1  10   4      263.45      266.24      8.20 o 
   2  10   4       73.88       80.40      4.88 o 
   3  10   4       94.25      101.26      5.52 o 
   4  10   4        1.14        2.74      2.23 o 
   5  10   4        1.02        3.76      2.55 o 
   6  10   4      270.03      240.01     14.01 o 
   7  10   4        0.00        5.92      3.54 o 
   8  10   4      102.44       97.65     11.82 o 
   9  10   4       50.24       64.25      6.96 o 
  10  10   4       64.42       63.85      7.97 o 
 -10  11   4        0.01       12.30      7.31 o 
  -9  11   4      102.39      120.00      7.82 o 
  -8  11   4        0.25       -0.49      2.91 o 
  -7  11   4       20.09       14.06      4.62 o 
  -6  11   4        3.96       13.16      4.39 o 
  -5  11   4       67.93       71.02      7.65 o 
  -4  11   4        3.15        8.24      5.21 o 
  -3  11   4       82.10       78.05      7.71 o 
  -2  11   4       24.79       20.56      4.95 o 
  -1  11   4       22.12       22.60      4.37 o 
   0  11   4       54.10       57.40      6.29 o 
   1  11   4      202.60      187.84     10.88 o 
   2  11   4        0.50       -0.77      1.96 o 
   3  11   4      117.10      110.41      6.00 o 
   4  11   4        5.48        2.70      2.44 o 
   5  11   4       22.35       27.88      4.08 o 
   6  11   4        0.89        0.57      3.20 o 
   7  11   4       25.73       42.61      7.56 o 
   8  11   4        5.47        6.20      3.83 o 
   9  11   4       25.60       35.19      5.47 o 
  -9  12   4       17.23       33.91      9.97 o 
  -8  12   4       37.38       59.90     10.42 o 
  -7  12   4       37.85       32.67      6.07 o 
  -6  12   4       26.93       31.86      6.17 o 
  -5  12   4       88.74       93.37      8.67 o 
  -4  12   4       68.85       68.70      8.76 o 
  -3  12   4        0.02        2.94      3.80 o 
  -2  12   4        2.63        4.72      5.18 o 
  -1  12   4      212.48      168.10     19.53 o 
   0  12   4       42.68       64.88     18.41 o 
   1  12   4        0.66       -1.80      3.27 o 
   2  12   4       76.03       66.63      6.37 o 
   3  12   4        0.98        1.28      3.15 o 
   4  12   4       97.15       92.82     10.77 o 
   5  12   4       26.00       26.98      5.10 o 
   6  12   4       67.96       72.50     10.13 o 
   7  12   4       44.26       53.88      6.09 o 
   8  12   4       56.35       50.98      7.26 o 
  -7  13   4       81.97      101.97      9.78 o 
  -6  13   4        9.88       22.56      5.72 o 
  -5  13   4       88.37      113.73      9.88 o 
  -4  13   4       47.70       54.55      7.99 o 
  -3  13   4       28.67       23.95      6.65 o 
  -2  13   4        4.91       12.06      5.35 o 
  -1  13   4       61.51       74.60     27.07 o 
   0  13   4       15.72       23.48      4.96 o 
   1  13   4       83.36       86.20     13.56 o 
   2  13   4       87.62       67.67      8.91 o 
   3  13   4        1.54        9.25      4.05 o 
   4  13   4       15.11       20.41      5.35 o 
   5  13   4       33.16       30.74     10.05 o 
   6  13   4        3.92       13.60      8.46 o 
  -5  14   4       13.07       41.68     14.19 o 
  -4  14   4        6.43        9.85      6.43 o 
  -3  14   4        2.33        9.18      4.88 o 
  -2  14   4        0.67       -0.04      4.44 o 
  -1  14   4       34.80       25.98      6.34 o 
   0  14   4        0.56        4.37      9.42 o 
   1  14   4       43.25       43.28      7.64 o 
   2  14   4        6.22        9.90      4.15 o 
   3  14   4       32.09       45.21     24.77 o 
   4  14   4        0.08       70.04     59.13 o 
   5  14   4        0.03       -2.30      5.87 o 
  -2  15   4       39.69       65.00     14.96 o 
  -1  15   4        0.31        0.11     12.47 o 
   0  15   4        7.70       -0.44      9.97 o 
   1  15   4       15.53        8.20     11.14 o 
   2  15   4       58.93       27.93     19.89 o 
 -13   0   5       30.81       23.70      5.91 o 
 -11   0   5       71.17       62.96      6.38 o 
  -9   0   5        3.20        4.48      4.43 o 
  -7   0   5      629.29      555.53     16.61 o 
  -5   0   5        0.12        0.00      1.61 o 
  -3   0   5      220.62      206.76      7.01 o 
  -1   0   5      333.55      321.70     13.02 o 
   1   0   5     1711.71     1849.47     36.39 o 
   3   0   5      360.19      328.59      8.54 o 
   5   0   5      120.65      127.35      5.14 o 
   7   0   5     1492.54     1415.59     30.52 o 
   9   0   5      334.94      345.67     14.04 o 
  11   0   5      225.47      208.25      9.03 o 
  13   0   5       15.76       29.15      6.04 o 
 -14   1   5      103.81      104.25      9.18 o 
 -13   1   5        0.13        2.07      3.39 o 
 -12   1   5        4.63        8.35      3.12 o 
 -11   1   5        6.74        5.53      2.58 o 
 -10   1   5      530.18      501.04     12.09 o 
  -9   1   5       17.50       15.35      2.54 o 
  -8   1   5     1404.09     1336.56     24.72 o 
  -7   1   5      360.91      348.29      8.35 o 
  -6   1   5        8.18        5.42      1.23 o 
  -5   1   5       25.01       38.38      2.06 o 
  -4   1   5      575.46      593.06     10.17 o 
  -3   1   5      986.37     1009.30     15.98 o 
  -2   1   5     7877.43     8399.62    121.78 o 
  -1   1   5       74.23       71.97      2.10 o 
   0   1   5     2785.83     2934.18     38.43 o 
   1   1   5        0.55        0.53      0.74 o 
   2   1   5      104.59      145.88      3.37 o 
   3   1   5        4.51        5.39      1.10 o 
   4   1   5       41.00       40.10      2.04 o 
   5   1   5        0.62        0.92      0.96 o 
   6   1   5     1421.55     1427.28     21.38 o 
   7   1   5       10.70       12.53      1.84 o 
   8   1   5      427.35      416.14      8.50 o 
   9   1   5       19.06       22.43      2.55 o 
  10   1   5      215.23      227.72      6.40 o 
  11   1   5       10.58       13.66      2.87 o 
  12   1   5        3.52       10.16      2.84 o 
  13   1   5        0.07        2.30      2.82 o 
 -13   2   5        0.04        2.52      3.34 o 
 -12   2   5        5.39        2.20      2.98 o 
 -11   2   5        1.86        2.12      2.49 o 
 -10   2   5        4.75        6.36      2.35 o 
  -9   2   5      274.86      262.51      7.62 o 
  -8   2   5        1.10        1.14      1.44 o 
  -7   2   5        5.25        5.12      1.44 o 
  -6   2   5       63.90       61.95      2.75 o 
  -5   2   5      532.54      524.86      9.51 o 
  -4   2   5     3759.69     3834.51     56.77 o 
  -3   2   5     1562.67     1702.51     26.02 o 
  -2   2   5      146.95      142.35      4.10 o 
  -1   2   5     1614.72     1446.85     20.23 o 
   0   2   5     1739.21     1878.27     28.61 o 
   1   2   5     1756.94     1868.88     25.18 o 
   2   2   5     2377.54     2641.92     35.21 o 
   3   2   5     5343.51     5828.41     85.39 o 
   4   2   5       27.93       42.61      3.17 o 
   5   2   5      103.39       91.81      3.17 o 
   6   2   5      713.41      661.61     12.16 o 
   7   2   5      673.84      638.71     11.25 o 
   8   2   5        2.57        1.57      1.87 o 
   9   2   5        8.45        8.35      2.00 o 
  10   2   5       69.34       74.82      4.74 o 
  11   2   5       33.07       46.06      7.00 o 
  12   2   5        2.19        7.73      2.74 o 
  13   2   5        8.47        8.56      2.87 o 
 -13   3   5       42.50       52.47      7.23 o 
 -12   3   5       40.30       45.12      5.96 o 
 -11   3   5       38.97       38.94      4.06 o 
 -10   3   5      180.81      171.50      6.62 o 
  -9   3   5      117.24      110.01      4.99 o 
  -8   3   5       41.57       38.63      2.80 o 
  -7   3   5     1029.38      991.87     16.94 o 
  -6   3   5      394.80      366.80      7.59 o 
  -5   3   5     1240.88     1176.91     19.03 o 
  -4   3   5      112.48      115.02      3.36 o 
  -3   3   5     3616.03     4051.85     59.80 o 
  -2   3   5       97.91       98.05      2.72 o 
  -1   3   5      402.95      413.04      7.55 o 
   0   3   5      144.75      161.60      3.96 o 
   1   3   5      651.73      729.38     11.03 o 
   2   3   5     1303.18     1333.32     18.61 o 
   3   3   5       10.05        6.52      1.13 o 
   4   3   5      223.08      225.83      4.76 o 
   5   3   5      267.22      268.91      5.71 o 
   6   3   5      120.42      122.60      4.17 o 
   7   3   5     1416.19     1322.69     20.37 o 
   8   3   5      388.11      336.03      8.32 o 
   9   3   5      351.32      329.88      8.55 o 
  10   3   5       20.06       26.20      3.62 o 
  11   3   5      132.52      145.66      9.65 o 
  12   3   5        0.59        4.28      2.96 o 
 -13   4   5        3.36        5.41      4.06 o 
 -12   4   5       51.80       55.32      4.84 o 
 -11   4   5        7.28        8.43      2.84 o 
 -10   4   5       39.67       42.00      3.83 o 
  -9   4   5       99.17      114.26      4.58 o 
  -8   4   5      239.65      229.80      6.15 o 
  -7   4   5        5.24        6.12      1.57 o 
  -6   4   5      232.74      254.79      8.16 o 
  -5   4   5      505.72      479.29      9.09 o 
  -4   4   5     2755.17     2743.05     41.37 o 
  -3   4   5        0.16       -0.73      0.73 o 
  -2   4   5      856.06      986.55     18.02 o 
  -1   4   5      637.72      609.86     10.55 o 
   0   4   5     1984.96     2069.93     31.66 o 
   1   4   5      568.16      683.95     10.52 o 
   2   4   5      543.06      534.72      8.66 o 
   3   4   5      456.87      441.06      7.59 o 
   4   4   5      290.04      262.36      5.69 o 
   5   4   5        0.31        1.18      1.27 o 
   6   4   5      649.76      638.67     12.00 o 
   7   4   5      392.41      342.53      8.06 o 
   8   4   5      239.50      212.54      6.30 o 
   9   4   5       18.77       15.80      3.14 o 
  10   4   5        6.11        6.09      2.53 o 
  11   4   5       34.30       33.07      7.03 o 
  12   4   5        7.62        7.74      3.53 o 
 -13   5   5       50.41       51.31     11.08 o 
 -12   5   5        4.59        5.45      6.46 o 
 -11   5   5      147.10      123.45      7.12 o 
 -10   5   5        4.52        3.75      2.09 o 
  -9   5   5      539.65      498.47     10.63 o 
  -8   5   5       28.69       23.66      4.70 o 
  -7   5   5      101.82      105.63      5.07 o 
  -6   5   5        7.29        7.27      1.54 o 
  -5   5   5       38.72       26.33      1.97 o 
  -4   5   5      547.66      578.31     10.37 o 
  -3   5   5       91.09       88.19      2.85 o 
  -2   5   5       97.53      117.97      3.50 o 
  -1   5   5      636.06      584.75     10.35 o 
   0   5   5      487.05      506.13      9.27 o 
   1   5   5      595.75      594.35      9.39 o 
   2   5   5      252.26      257.69      5.84 o 
   3   5   5      126.84      118.05      3.81 o 
   4   5   5      121.09      114.18      4.02 o 
   5   5   5       99.35       93.30      4.78 o 
   6   5   5      232.16      217.67      7.66 o 
   7   5   5      155.99      147.21      5.27 o 
   8   5   5       59.12       52.47      3.69 o 
   9   5   5        0.04        0.46      2.03 o 
  10   5   5       12.32       11.87      2.96 o 
  11   5   5       24.91       26.65      3.77 o 
  12   5   5        7.19        9.39      3.15 o 
 -12   6   5        0.65       -0.19      3.86 o 
 -11   6   5        0.55       -3.11      3.11 o 
 -10   6   5       14.58       13.48      3.90 o 
  -9   6   5       46.01       54.99      5.02 o 
  -8   6   5        0.01        0.92      1.84 o 
  -7   6   5       35.38       33.23      3.22 o 
  -6   6   5        1.62        1.57      1.53 o 
  -5   6   5       69.63       78.70      5.85 o 
  -4   6   5        0.10        3.04      1.37 o 
  -3   6   5      110.84      107.58      3.55 o 
  -2   6   5      770.13      763.89     13.23 o 
  -1   6   5      149.98      156.16      4.19 o 
   0   6   5        7.71        2.79      1.12 o 
   1   6   5      115.24      111.53      4.52 o 
   2   6   5      367.83      368.31      7.68 o 
   3   6   5      178.88      177.86      6.80 o 
   4   6   5     1189.32     1083.17     21.06 o 
   5   6   5       23.76       33.74      2.80 o 
   6   6   5       15.99       12.47      2.33 o 
   7   6   5        0.76       -0.25      1.74 o 
   8   6   5       48.43       48.32      4.05 o 
   9   6   5       37.21       44.27      4.97 o 
  10   6   5       85.62       92.79     13.49 o 
  11   6   5       71.50       83.84     10.93 o 
  12   6   5        9.00       15.56      4.14 o 
 -12   7   5        1.20       -1.76      6.79 o 
 -11   7   5      202.12      196.61      8.90 o 
 -10   7   5       34.41       38.41      4.74 o 
  -9   7   5       32.51       42.20      4.72 o 
  -8   7   5      124.94      120.17      9.28 o 
  -7   7   5        2.79        6.17      2.20 o 
  -6   7   5       31.88       35.57      3.03 o 
  -5   7   5      301.99      288.51      7.70 o 
  -4   7   5       88.53       92.57      4.16 o 
  -3   7   5      115.93      122.68      7.94 o 
  -2   7   5       41.24       40.32      2.43 o 
  -1   7   5        0.00        0.07      1.51 o 
   0   7   5       17.96       17.41      2.39 o 
   1   7   5       15.34       16.82      2.43 o 
   2   7   5        1.48       -0.21      1.78 o 
   3   7   5       60.97       62.55      4.38 o 
   4   7   5      113.57      127.32      6.33 o 
   5   7   5       40.30       49.58      5.03 o 
   6   7   5      243.44      231.37      7.90 o 
   7   7   5        4.88        8.47      4.05 o 
   8   7   5       26.00       22.50      4.07 o 
   9   7   5       99.45       94.40      7.25 o 
  10   7   5       21.60       22.58      4.40 o 
  11   7   5        7.68        7.89      4.10 o 
 -12   8   5        7.76        4.09      4.09 o 
 -11   8   5       13.34       24.91      4.33 o 
 -10   8   5       31.46       32.51      4.62 o 
  -9   8   5       51.78       51.28      5.17 o 
  -8   8   5        0.26        4.56      2.81 o 
  -7   8   5        0.28        1.31      2.09 o 
  -6   8   5       21.48       18.50      3.16 o 
  -5   8   5       62.85       52.64      4.30 o 
  -4   8   5       30.11       33.41      2.93 o 
  -3   8   5      262.23      243.34      8.00 o 
  -2   8   5        9.51       13.56      2.22 o 
  -1   8   5       68.93       68.14      3.90 o 
   0   8   5      169.49      170.61      5.93 o 
   1   8   5     2307.54     2191.34     39.34 o 
   2   8   5     1294.19     1230.52     25.20 o 
   3   8   5     1135.89     1039.18     20.99 o 
   4   8   5        1.81        2.81      2.04 o 
   5   8   5       27.99       38.56      4.83 o 
   6   8   5        0.61        4.81      3.06 o 
   7   8   5      137.37      127.66      7.25 o 
   8   8   5        5.18        8.51      3.46 o 
   9   8   5        7.91       16.64      4.02 o 
  10   8   5      111.40      104.33     15.20 o 
  11   8   5        3.29        1.61      4.71 o 
 -11   9   5        9.64       16.97      5.55 o 
 -10   9   5      113.57      117.25     10.07 o 
  -9   9   5       38.83       42.35      5.05 o 
  -8   9   5       38.87       43.27      4.81 o 
  -7   9   5       79.27       77.23      5.65 o 
  -6   9   5        9.88        9.86      3.66 o 
  -5   9   5        0.35       11.42      5.86 o 
  -4   9   5       48.49       61.55     12.88 o 
  -3   9   5        5.70        3.31      2.84 o 
  -2   9   5        4.99        3.71      2.28 o 
  -1   9   5      148.50      149.09      6.61 o 
   0   9   5       19.57       23.30      3.26 o 
   1   9   5        4.51        7.49      2.35 o 
   2   9   5       57.46       57.56      4.26 o 
   3   9   5        1.48        0.24      1.90 o 
   4   9   5      121.56      111.34      7.57 o 
   5   9   5      219.86      209.21      7.74 o 
   6   9   5       97.66      100.51      6.17 o 
   7   9   5      141.52      135.16     11.61 o 
   8   9   5       10.63       12.03      3.88 o 
   9   9   5        1.60       10.16      5.58 o 
  10   9   5       45.36       47.79     11.73 o 
 -10  10   5        9.10       10.83      3.60 o 
  -9  10   5        3.63        4.59      3.12 o 
  -8  10   5        3.25        4.16      3.16 o 
  -7  10   5       30.25       42.12      4.94 o 
  -6  10   5       29.20       30.99      5.62 o 
  -5  10   5        2.11       -0.15      3.34 o 
  -4  10   5       76.72       62.10      6.80 o 
  -3  10   5      195.55      190.26     10.18 o 
  -2  10   5       93.99      109.72      8.15 o 
  -1  10   5        0.23        0.70      2.26 o 
   0  10   5      125.20      123.46      5.76 o 
   1  10   5       28.99       30.05      3.49 o 
   2  10   5        1.96        2.53      2.22 o 
   3  10   5        2.22        2.06      2.22 o 
   4  10   5      185.32      169.88     12.45 o 
   5  10   5      152.08      145.81      6.84 o 
   6  10   5        0.04        2.14      3.03 o 
   7  10   5        7.22       17.40      4.20 o 
   8  10   5       41.15       43.91      6.25 o 
   9  10   5       29.13       34.10      5.53 o 
  -9  11   5       17.09       20.27      4.20 o 
  -8  11   5       95.37      111.98      9.73 o 
  -7  11   5       50.01       51.92      7.06 o 
  -6  11   5        1.47        2.03      3.94 o 
  -5  11   5       73.42       85.37      8.51 o 
  -4  11   5      115.50      118.68      9.15 o 
  -3  11   5        1.23        6.29      4.01 o 
  -2  11   5        1.01       10.70      5.07 o 
  -1  11   5       97.98       95.60      8.44 o 
   0  11   5       24.08       29.07      4.80 o 
   1  11   5        7.81        5.89      3.82 o 
   2  11   5       76.36       72.76      5.12 o 
   3  11   5       31.08       31.73      3.93 o 
   4  11   5       21.08       25.41      3.94 o 
   5  11   5        0.29       -1.71      2.67 o 
   6  11   5       42.66       51.16      5.58 o 
   7  11   5        1.56        2.61      4.59 o 
   8  11   5        8.85       10.31      4.53 o 
  -8  12   5        3.20        5.51      4.25 o 
  -7  12   5       29.26       39.51      9.42 o 
  -6  12   5       31.18       32.93      6.27 o 
  -5  12   5      101.85      116.92      9.69 o 
  -4  12   5      198.41      194.99     11.28 o 
  -3  12   5        8.09       16.97      5.63 o 
  -2  12   5        0.35        0.61      4.11 o 
  -1  12   5        5.96       74.53     14.19 o 
   0  12   5       39.33       41.28      6.70 o 
   1  12   5       95.23      102.16     11.97 o 
   2  12   5       12.12       11.04      4.11 o 
   3  12   5       71.67       72.97      6.67 o 
   4  12   5       18.72       20.66      3.88 o 
   5  12   5       96.12       76.64      5.94 o 
   6  12   5        5.18        9.73      3.86 o 
   7  12   5       40.25       42.58      5.90 o 
  -7  13   5        1.97        7.31      4.88 o 
  -6  13   5       66.21       86.70      9.17 o 
  -5  13   5        0.42        2.60      4.36 o 
  -4  13   5       37.41       62.03     16.13 o 
  -3  13   5      122.31      134.79     11.00 o 
  -2  13   5        0.05        3.85      4.95 o 
  -1  13   5       24.77       25.44     11.72 o 
   0  13   5        1.72        0.27      4.57 o 
   1  13   5       41.36       33.99      5.66 o 
   2  13   5       24.01       26.09      4.99 o 
   3  13   5       27.52       27.50      5.30 o 
   4  13   5        0.02       -0.65      3.69 o 
   5  13   5       16.50       31.29     31.11 o 
   6  13   5        0.17        8.95      3.99 o 
  -5  14   5        3.51       10.27      5.22 o 
  -4  14   5       43.01       67.24      8.43 o 
  -3  14   5        6.21       11.79      5.78 o 
  -2  14   5        2.59        5.93      5.06 o 
  -1  14   5        0.16        1.05      4.70 o 
   0  14   5       68.24       72.19     26.71 o 
   1  14   5        0.32        4.23      4.21 o 
   2  14   5       43.78       30.84      7.62 o 
   3  14   5        0.06        1.32      3.70 o 
   4  14   5      156.61      142.26     37.23 o 
  -1  15   5        0.80        6.65      5.76 o 
   0  15   5        3.13        3.78      4.40 o 
   1  15   5        0.58        2.60     11.03 o 
 -12   0   6        6.25       11.67      4.95 o 
 -10   0   6       23.32       14.46      3.99 o 
  -8   0   6      181.66      171.03      8.19 o 
  -6   0   6      235.97      225.83      8.54 o 
  -4   0   6      869.70      986.57     25.31 o 
  -2   0   6     5730.93     5815.70    110.17 o 
   0   0   6      451.01      420.16     11.88 o 
   2   0   6       51.69       45.69      2.92 o 
   4   0   6      276.16      229.19      7.14 o 
   6   0   6      104.74      104.33      7.13 o 
   8   0   6       16.40       22.63      3.46 o 
  10   0   6      155.76      161.14     10.41 o 
  12   0   6       60.24       64.43      7.71 o 
 -13   1   6        7.14        6.58      3.50 o 
 -12   1   6       17.59       17.69      3.45 o 
 -11   1   6      108.89      102.88      6.78 o 
 -10   1   6        1.87        4.08      2.37 o 
  -9   1   6       86.44       84.85      4.47 o 
  -8   1   6      203.94      178.04      5.88 o 
  -7   1   6      250.74      251.08      6.80 o 
  -6   1   6        2.44        5.47      1.40 o 
  -5   1   6     1125.66     1059.29     17.26 o 
  -4   1   6      133.28      137.53      3.65 o 
  -3   1   6      107.59       92.04      2.85 o 
  -2   1   6       14.18       14.14      1.31 o 
  -1   1   6     3881.63     3933.59     57.94 o 
   0   1   6       76.02       66.09      3.92 o 
   1   1   6      925.04      983.31     15.37 o 
   2   1   6      197.64      205.84      4.37 o 
   3   1   6     2253.54     2368.35     33.15 o 
   4   1   6      242.14      241.33      5.22 o 
   5   1   6     1855.17     1823.48     26.52 o 
   6   1   6      656.88      610.62     13.37 o 
   7   1   6     1053.15      976.05     15.94 o 
   8   1   6       27.49       28.73      2.64 o 
   9   1   6        2.58        4.43      2.21 o 
  10   1   6        0.01        1.71      2.07 o 
  11   1   6       70.75       81.46      6.22 o 
  12   1   6       36.50       47.04      4.89 o 
 -13   2   6       18.89       28.43      4.22 o 
 -12   2   6        8.49       10.33      4.03 o 
 -11   2   6       88.46       83.30      6.46 o 
 -10   2   6      502.63      475.27     13.71 o 
  -9   2   6       21.47       18.85      2.71 o 
  -8   2   6      112.73       92.28      4.30 o 
  -7   2   6       11.10       12.72      1.78 o 
  -6   2   6       49.91       56.24      3.16 o 
  -5   2   6      274.52      230.41      5.34 o 
  -4   2   6     1895.67     1842.74     28.40 o 
  -3   2   6       95.15       95.90      2.96 o 
  -2   2   6       19.81        7.98      1.15 o 
  -1   2   6      264.49      292.08      5.20 o 
   0   2   6      123.43      130.32      6.27 o 
   1   2   6     1003.88     1091.11     15.48 o 
   2   2   6      928.71     1010.58     14.66 o 
   3   2   6      550.78      525.45      9.54 o 
   4   2   6       17.78       25.76      2.83 o 
   5   2   6        1.02        1.75      1.18 o 
   6   2   6       35.96       36.86      2.46 o 
   7   2   6       10.10        6.29      1.79 o 
   8   2   6       29.90       29.14      2.62 o 
   9   2   6      102.00      110.11      5.72 o 
  10   2   6      167.16      167.70      7.14 o 
  11   2   6       91.32       90.86      5.44 o 
  12   2   6        0.39        3.57      2.53 o 
 -13   3   6       19.17       20.72      4.13 o 
 -12   3   6      106.35       97.88      6.97 o 
 -11   3   6       20.27       26.30      3.65 o 
 -10   3   6        2.95        2.52      2.25 o 
  -9   3   6        7.30        7.07      2.12 o 
  -8   3   6      225.76      206.20      5.74 o 
  -7   3   6       92.81       89.84      5.54 o 
  -6   3   6       80.47       81.35      4.36 o 
  -5   3   6       88.73       81.16      3.07 o 
  -4   3   6      125.08       99.90      3.22 o 
  -3   3   6      312.95      317.12      6.31 o 
  -2   3   6        0.12        0.10      0.99 o 
  -1   3   6     2417.52     2485.62     37.67 o 
   0   3   6       83.91       85.63      3.02 o 
   1   3   6      276.74      343.44      6.31 o 
   2   3   6     4076.72     4379.83     57.58 o 
   3   3   6        4.23       11.10      1.32 o 
   4   3   6      104.45       96.19      3.17 o 
   5   3   6      444.00      410.45     11.80 o 
   6   3   6       58.73       66.61      3.27 o 
   7   3   6        5.03        4.49      1.96 o 
   8   3   6      355.21      343.91     14.53 o 
   9   3   6        6.96        6.72      3.23 o 
  10   3   6       16.67       16.61      3.60 o 
  11   3   6       78.33       79.18      5.46 o 
  12   3   6       21.76       24.74      3.99 o 
 -13   4   6       73.95       81.68      8.77 o 
 -12   4   6        0.05        2.06      3.00 o 
 -11   4   6       43.16       46.92      4.34 o 
 -10   4   6      173.77      166.75      6.45 o 
  -9   4   6      607.38      568.09     12.95 o 
  -8   4   6      280.41      267.69      6.76 o 
  -7   4   6        4.32        8.54      1.71 o 
  -6   4   6      142.17      147.39      4.44 o 
  -5   4   6     1236.86     1196.39     19.56 o 
  -4   4   6        0.65        1.28      1.02 o 
  -3   4   6        0.15        1.34      1.20 o 
  -2   4   6       78.31       66.50      3.10 o 
  -1   4   6     1778.58     1869.95     28.99 o 
   0   4   6       37.13       42.15      2.24 o 
   1   4   6     1578.62     1743.11     24.67 o 
   2   4   6      673.96      735.99     11.54 o 
   3   4   6       82.02       88.06      4.53 o 
   4   4   6       23.58       27.13      1.85 o 
   5   4   6       36.54       38.19      2.74 o 
   6   4   6      114.23      119.65      8.19 o 
   7   4   6       18.48       19.53      2.61 o 
   8   4   6       29.92       23.20      2.96 o 
   9   4   6       42.07       47.72      6.29 o 
  10   4   6        6.64        3.44      2.50 o 
  11   4   6      118.15      114.28     16.29 o 
  12   4   6        3.78        2.66      3.56 o 
 -13   5   6        8.22       12.68      5.13 o 
 -12   5   6        4.32        7.14      4.93 o 
 -11   5   6       79.89       90.53      6.57 o 
 -10   5   6      122.23      117.68      8.06 o 
  -9   5   6      244.18      243.07      7.66 o 
  -8   5   6      407.28      387.46      9.85 o 
  -7   5   6      129.16      129.50      6.65 o 
  -6   5   6       20.43       24.24      2.63 o 
  -5   5   6        0.00       -0.03      1.37 o 
  -4   5   6     1127.39     1089.17     20.40 o 
  -3   5   6       53.95       67.58      3.38 o 
  -2   5   6        0.79        0.88      1.07 o 
  -1   5   6       18.18       31.88      2.12 o 
   0   5   6     2322.67     2316.59     35.66 o 
   1   5   6       88.49       92.31      3.29 o 
   2   5   6      867.56      791.80     16.02 o 
   3   5   6      571.20      593.89     11.21 o 
   4   5   6      709.18      673.70     12.65 o 
   5   5   6        2.25        4.64      1.70 o 
   6   5   6      451.15      407.55      9.00 o 
   7   5   6       27.16       20.48      2.69 o 
   8   5   6      198.14      193.50      6.74 o 
   9   5   6       66.68       54.30      6.46 o 
  10   5   6        0.01        3.61      2.38 o 
  11   5   6        3.37        2.15      2.69 o 
  12   5   6       70.61       65.17     27.96 o 
 -12   6   6        8.26       10.60      4.74 o 
 -11   6   6       10.19       13.95      4.83 o 
 -10   6   6       16.72        7.14      3.86 o 
  -9   6   6      351.62      334.83     15.34 o 
  -8   6   6      109.74      103.82      8.64 o 
  -7   6   6       24.01       32.76      4.01 o 
  -6   6   6       27.17       27.68      2.89 o 
  -5   6   6      236.51      218.84      6.59 o 
  -4   6   6      125.23      113.76      7.06 o 
  -3   6   6        0.06        1.28      1.60 o 
  -2   6   6       98.92      102.08      3.62 o 
  -1   6   6       26.22       30.33      2.12 o 
   0   6   6      414.54      419.29      8.90 o 
   1   6   6        0.67        2.04      1.68 o 
   2   6   6      348.56      323.47      8.70 o 
   3   6   6      439.07      401.28     10.05 o 
   4   6   6        5.53        4.83      1.98 o 
   5   6   6      106.12      111.63      8.95 o 
   6   6   6        0.02        0.75      2.28 o 
   7   6   6      102.03       93.15      5.78 o 
   8   6   6        8.33        8.93      3.57 o 
   9   6   6       30.49       17.75      4.11 o 
  10   6   6       97.92       82.10     15.88 o 
  11   6   6       22.38       32.47      5.16 o 
 -12   7   6        2.76        8.32      4.66 o 
 -11   7   6        5.33       15.16      5.96 o 
 -10   7   6       47.75       56.87      5.44 o 
  -9   7   6      158.82      151.41      8.20 o 
  -8   7   6        7.65        8.99      2.84 o 
  -7   7   6        3.63        3.31      2.03 o 
  -6   7   6       53.62       57.37      4.64 o 
  -5   7   6        0.03        1.24      1.64 o 
  -4   7   6       77.41       76.47      3.98 o 
  -3   7   6      286.40      278.73      8.68 o 
  -2   7   6      194.56      156.05      6.43 o 
  -1   7   6       12.12        8.51      2.10 o 
   0   7   6      246.38      219.40      6.69 o 
   1   7   6      710.43      680.24     14.60 o 
   2   7   6      343.25      308.01      8.55 o 
   3   7   6       30.44       24.25      3.09 o 
   4   7   6      993.18      934.15     19.42 o 
   5   7   6      701.44      627.12     17.16 o 
   6   7   6      316.42      281.62      9.09 o 
   7   7   6       14.75       23.52      3.81 o 
   8   7   6       50.26       66.28     15.65 o 
   9   7   6       18.79       24.80      4.35 o 
  10   7   6       47.50       51.06      9.10 o 
  11   7   6        0.84        4.28      4.11 o 
 -11   8   6       47.62       54.88      6.84 o 
 -10   8   6       25.65       32.09      4.55 o 
  -9   8   6       66.04       76.42      5.95 o 
  -8   8   6      104.33      112.80      6.81 o 
  -7   8   6      112.89      119.33      6.67 o 
  -6   8   6       55.96       81.14      5.69 o 
  -5   8   6       39.55       35.06      3.08 o 
  -4   8   6      146.04      134.42      5.31 o 
  -3   8   6      120.75      126.57     21.06 o 
  -2   8   6       51.01       51.69      4.35 o 
  -1   8   6      204.66      190.76      6.37 o 
   0   8   6      819.13      756.75     16.04 o 
   1   8   6      459.72      433.14     12.54 o 
   2   8   6       58.82       59.59      5.25 o 
   3   8   6       47.92       56.03      4.29 o 
   4   8   6      172.92      137.38      6.16 o 
   5   8   6       15.43        6.60      4.08 o 
   6   8   6       27.49       35.70      5.72 o 
   7   8   6        0.48        0.93      3.16 o 
   8   8   6       19.68       13.86      4.26 o 
   9   8   6       21.48       22.97      4.59 o 
  10   8   6       20.70       25.72      4.72 o 
 -11   9   6        1.08       10.01      4.31 o 
 -10   9   6        7.11       11.39      3.47 o 
  -9   9   6       35.26       48.71      5.25 o 
  -8   9   6        0.08        3.84      2.67 o 
  -7   9   6       48.70       46.99      4.91 o 
  -6   9   6       40.84       45.69      6.41 o 
  -5   9   6        0.14       -0.01      3.33 o 
  -4   9   6        0.00        1.35      2.99 o 
  -3   9   6       90.94       80.23      7.09 o 
  -2   9   6      364.34      351.28     11.10 o 
  -1   9   6       63.58       70.94      5.37 o 
   0   9   6      180.21      169.04      6.41 o 
   1   9   6      488.74      496.54     14.61 o 
   2   9   6       72.88       78.51      6.25 o 
   3   9   6       24.77       21.11      3.31 o 
   4   9   6       93.39      104.65     10.20 o 
   5   9   6      339.64      318.09      9.91 o 
   6   9   6       12.01       15.12      3.70 o 
   7   9   6       66.02       87.14     11.01 o 
   8   9   6        1.64       -0.61      3.72 o 
   9   9   6       10.37       11.90      4.35 o 
  10   9   6        1.08        4.45      4.26 o 
 -10  10   6      129.77      151.67      8.82 o 
  -9  10   6       13.32       15.74      4.04 o 
  -8  10   6      100.48      103.64      7.03 o 
  -7  10   6       10.26        7.03      4.15 o 
  -6  10   6      113.47      135.61      9.87 o 
  -5  10   6       36.78       38.68      7.20 o 
  -4  10   6       11.96       15.38      4.53 o 
  -3  10   6        3.87        3.58      3.67 o 
  -2  10   6      112.42      103.63      8.37 o 
  -1  10   6      134.02      163.06     10.61 o 
   0  10   6       38.19       45.74      6.46 o 
   1  10   6        0.39        4.53      2.24 o 
   2  10   6        0.72        1.34      2.03 o 
   3  10   6       28.10       22.58      3.58 o 
   4  10   6      216.65      163.86     11.32 o 
   5  10   6       63.79       61.24      6.62 o 
   6  10   6       24.79       22.85      5.47 o 
   7  10   6        0.98        1.79      3.53 o 
   8  10   6       13.21       14.15      4.57 o 
   9  10   6        3.44        4.68      4.72 o 
  -9  11   6       17.44       20.70      5.53 o 
  -8  11   6        8.16       23.83      8.64 o 
  -7  11   6        4.26        2.48      5.13 o 
  -6  11   6        1.76        1.33      4.18 o 
  -5  11   6        1.77        8.58      6.62 o 
  -4  11   6        8.99       16.25      4.99 o 
  -3  11   6      228.64      205.64     11.36 o 
  -2  11   6       16.57       23.84      5.40 o 
  -1  11   6      193.84      184.35     11.22 o 
   0  11   6        0.24       -3.12      3.12 o 
   1  11   6      269.56      256.73      8.67 o 
   2  11   6       36.04       38.45      4.31 o 
   3  11   6      122.64      112.04      6.53 o 
   4  11   6        3.52        4.14      2.73 o 
   5  11   6      153.87      133.26     16.94 o 
   6  11   6       56.49       47.93      5.66 o 
   7  11   6        9.41       10.91      4.42 o 
   8  11   6        1.06        7.36      4.09 o 
  -8  12   6        0.08        4.52      6.37 o 
  -7  12   6       51.38       46.87      7.39 o 
  -6  12   6       12.34       10.60      4.74 o 
  -5  12   6       31.99       39.44      6.56 o 
  -4  12   6        0.98        1.12      3.94 o 
  -3  12   6      149.52      179.05     19.17 o 
  -2  12   6       10.18       14.31      5.06 o 
  -1  12   6       26.43       33.93      7.01 o 
   0  12   6       62.78       89.30     20.50 o 
   1  12   6        6.15        7.68      4.63 o 
   2  12   6        0.30        1.54      3.53 o 
   3  12   6        5.67        7.08      2.86 o 
   4  12   6       61.47       56.32      5.37 o 
   5  12   6       44.55       49.27      6.53 o 
   6  12   6        0.24       -1.26      3.71 o 
   7  12   6       85.16      100.32     14.26 o 
  -7  13   6        1.16        5.65      7.43 o 
  -6  13   6       81.72       91.04      9.40 o 
  -5  13   6       15.91       20.04      5.72 o 
  -4  13   6        1.73        4.97      4.38 o 
  -3  13   6       63.99       68.74      8.51 o 
  -2  13   6      120.97      126.12     17.23 o 
  -1  13   6        2.89       14.80      5.76 o 
   0  13   6       71.60       67.47     10.03 o 
   1  13   6       50.04       49.85      7.67 o 
   2  13   6        0.65        3.36      3.39 o 
   3  13   6       98.42       87.44      7.76 o 
   4  13   6        9.92        9.78      4.87 o 
   5  13   6       47.97       36.87     12.30 o 
  -4  14   6        0.00        6.01      4.87 o 
  -3  14   6        1.43        5.20      4.93 o 
  -2  14   6        4.83        7.69      7.45 o 
  -1  14   6       14.81       16.41      6.24 o 
   0  14   6        0.72        1.16      5.03 o 
   1  14   6        5.62        7.86      5.01 o 
   2  14   6        2.60        6.24      4.55 o 
   3  14   6       21.37       23.58      5.21 o 
 -13   0   7        0.37        4.63      4.86 o 
 -11   0   7      216.39      225.49     11.32 o 
  -9   0   7      332.47      320.69     12.42 o 
  -7   0   7      437.25      431.43     20.56 o 
  -5   0   7       22.99       25.19      2.97 o 
  -3   0   7      263.64      250.92      6.78 o 
  -1   0   7     2929.22     3053.09     55.34 o 
   1   0   7      158.40      170.55      5.61 o 
   3   0   7      610.35      585.53     13.91 o 
   5   0   7     4322.87     4244.38     82.85 o 
   7   0   7      153.89      135.77      6.52 o 
   9   0   7      563.35      534.24     15.32 o 
  11   0   7       24.88       39.34      5.02 o 
 -13   1   7       14.83        8.89      3.56 o 
 -12   1   7       12.66        9.63      3.33 o 
 -11   1   7        4.23        6.14      2.70 o 
 -10   1   7       78.08       82.55      5.60 o 
  -9   1   7        0.01        1.48      1.98 o 
  -8   1   7        2.80        4.22      1.92 o 
  -7   1   7      591.97      538.62     11.70 o 
  -6   1   7       16.21       16.45      1.95 o 
  -5   1   7      232.17      237.51      5.46 o 
  -4   1   7      375.03      342.81      6.84 o 
  -3   1   7      312.12      351.46      6.87 o 
  -2   1   7        1.13        3.38      0.92 o 
  -1   1   7       65.42       72.47      2.42 o 
   0   1   7     1445.42     1524.65     21.06 o 
   1   1   7     2379.07     2532.10     33.97 o 
   2   1   7     1051.13     1083.20     16.22 o 
   3   1   7      111.01      113.06      4.15 o 
   4   1   7       12.49        9.74      1.55 o 
   5   1   7      122.35      121.95      4.05 o 
   6   1   7       36.20       37.32      2.64 o 
   7   1   7     1366.86     1296.63     20.41 o 
   8   1   7      108.77      112.23      4.46 o 
   9   1   7        7.61        9.47      2.30 o 
  10   1   7        2.95        3.30      2.40 o 
  11   1   7       26.95       34.93      3.99 o 
  12   1   7       40.58       53.29      4.61 o 
 -13   2   7       63.11       61.42      5.33 o 
 -12   2   7        0.01        4.19      3.00 o 
 -11   2   7      116.97      101.09      6.45 o 
 -10   2   7       25.93       27.92      3.40 o 
  -9   2   7       53.97       58.17      3.97 o 
  -8   2   7        2.42        1.38      1.64 o 
  -7   2   7       18.92       19.02      2.33 o 
  -6   2   7        0.01        2.42      1.29 o 
  -5   2   7       53.80       65.59      2.80 o 
  -4   2   7     1606.29     1573.45     24.72 o 
  -3   2   7      139.65      168.87     10.34 o 
  -2   2   7      198.79      220.69      5.41 o 
  -1   2   7     2205.15     2298.07     31.89 o 
   0   2   7     1942.89     2023.94     31.30 o 
   1   2   7     1140.45     1182.30     16.87 o 
   2   2   7      324.91      319.83      5.93 o 
   3   2   7       14.63       12.42      1.43 o 
   4   2   7      397.68      400.71      8.14 o 
   5   2   7      874.37      808.89     14.47 o 
   6   2   7      521.50      529.71     10.08 o 
   7   2   7        2.12        2.60      1.60 o 
   8   2   7      220.86      203.41      6.43 o 
   9   2   7        3.14        3.52      2.14 o 
  10   2   7       29.51       34.43      3.68 o 
  11   2   7        0.17        0.26      2.38 o 
  12   2   7        0.62        1.35      2.78 o 
 -13   3   7        0.21        5.52      4.32 o 
 -12   3   7        7.19        9.94      5.25 o 
 -11   3   7       50.44       52.72      4.64 o 
 -10   3   7       13.07       20.13      3.08 o 
  -9   3   7       27.04       30.98      3.24 o 
  -8   3   7      205.01      181.03      6.03 o 
  -7   3   7      405.34      367.98      9.64 o 
  -6   3   7      449.07      419.89      8.55 o 
  -5   3   7     1656.33     1624.06     25.75 o 
  -4   3   7      455.93      429.11      9.52 o 
  -3   3   7        2.43        5.33      1.08 o 
  -2   3   7      170.04      158.68      4.80 o 
  -1   3   7       16.41       12.04      1.84 o 
   0   3   7      424.82      401.44      7.90 o 
   1   3   7      658.77      650.04     10.38 o 
   2   3   7        2.05        1.64      0.91 o 
   3   3   7        0.01       -0.31      0.92 o 
   4   3   7      122.30      122.05      6.35 o 
   5   3   7        1.26        1.25      1.32 o 
   6   3   7       91.94       90.74      4.84 o 
   7   3   7      119.10      110.16      5.08 o 
   8   3   7       25.90       29.80      4.08 o 
   9   3   7      107.26      113.18      5.87 o 
  10   3   7       86.68       99.74      6.60 o 
  11   3   7        0.62        2.03      2.66 o 
  12   3   7       67.03       58.47      8.31 o 
 -13   4   7        0.63       13.00     10.17 o 
 -12   4   7        4.95        4.60      3.62 o 
 -11   4   7        8.06       10.25      3.61 o 
 -10   4   7      255.69      234.86      9.15 o 
  -9   4   7       22.06       19.46      3.44 o 
  -8   4   7        4.27        7.35      2.52 o 
  -7   4   7       52.11       47.62      5.57 o 
  -6   4   7      143.29      126.39      4.92 o 
  -5   4   7        2.79        4.75      1.67 o 
  -4   4   7      477.70      522.03     11.27 o 
  -3   4   7      857.42      856.25     16.53 o 
  -2   4   7      830.44      833.86     16.08 o 
  -1   4   7      106.51      111.87      3.60 o 
   0   4   7      467.04      505.77      9.55 o 
   1   4   7        4.83        4.85      1.33 o 
   2   4   7      243.28      198.67      5.13 o 
   3   4   7      103.53      107.94      3.40 o 
   4   4   7      215.20      190.35      7.24 o 
   5   4   7       90.83       79.35      4.94 o 
   6   4   7      106.85      103.47      4.91 o 
   7   4   7       55.23       47.25      3.56 o 
   8   4   7      107.30      104.75     10.12 o 
   9   4   7       20.76       16.54      2.94 o 
  10   4   7       17.75       18.37      3.15 o 
  11   4   7        0.93        3.77      2.67 o 
 -12   5   7       32.25       38.57      6.49 o 
 -11   5   7       70.51       80.86      6.40 o 
 -10   5   7       24.48       25.24      4.13 o 
  -9   5   7       39.27       51.12      4.71 o 
  -8   5   7        0.21        3.66      2.06 o 
  -7   5   7       90.53       96.62      4.68 o 
  -6   5   7        0.18        1.60      1.61 o 
  -5   5   7      245.55      236.35      6.81 o 
  -4   5   7       14.81       17.06      2.29 o 
  -3   5   7       23.94       25.40      2.43 o 
  -2   5   7       70.35       79.73      7.12 o 
  -1   5   7      255.13      226.59      5.45 o 
   0   5   7      238.11      212.26      5.32 o 
   1   5   7      806.77      835.77     14.55 o 
   2   5   7        0.78        0.36      1.62 o 
   3   5   7       34.36       32.70      3.12 o 
   4   5   7       63.26       62.73      4.21 o 
   5   5   7       53.42       61.49      4.51 o 
   6   5   7       14.33       12.97      3.14 o 
   7   5   7      103.92       95.61      5.64 o 
   8   5   7        3.20        3.02      2.13 o 
   9   5   7       52.17       42.44      8.92 o 
  10   5   7       19.98       20.18      4.54 o 
  11   5   7      176.26      178.82     40.50 o 
 -12   6   7       24.87       22.91      5.28 o 
 -11   6   7      118.59      111.23      9.28 o 
 -10   6   7       65.53       71.10      7.52 o 
  -9   6   7       23.02       23.78      3.82 o 
  -8   6   7        1.58        1.82      2.16 o 
  -7   6   7        1.53        1.39      1.88 o 
  -6   6   7        4.62        8.58      2.70 o 
  -5   6   7      130.85      116.28      4.87 o 
  -4   6   7      241.61      228.03      6.85 o 
  -3   6   7      560.22      542.50     13.80 o 
  -2   6   7      397.40      369.13      8.86 o 
  -1   6   7      227.51      220.31      5.49 o 
   0   6   7      540.19      509.10     12.14 o 
   1   6   7      178.36      177.59      5.95 o 
   2   6   7      444.92      409.06     10.16 o 
   3   6   7       94.09       97.28      4.94 o 
   4   6   7      171.85      146.63      8.12 o 
   5   6   7        7.75        7.83      2.91 o 
   6   6   7      628.24      575.71     19.19 o 
   7   6   7       42.14       39.23      4.52 o 
   8   6   7       46.78       53.80      5.06 o 
   9   6   7       13.09        7.67      3.58 o 
  10   6   7        0.02       -1.30      3.23 o 
  11   6   7       54.58       61.71      8.52 o 
 -12   7   7       15.34       26.26      5.92 o 
 -11   7   7       15.78       19.78      5.32 o 
 -10   7   7        4.71       19.59     19.89 o 
  -9   7   7        0.05        2.55      3.17 o 
  -8   7   7        0.12        1.51      2.20 o 
  -7   7   7      279.69      260.13      7.90 o 
  -6   7   7      127.88      135.81      5.58 o 
  -5   7   7       67.14       78.21      4.27 o 
  -4   7   7       21.68       15.96      2.43 o 
  -3   7   7      317.26      317.88     13.24 o 
  -2   7   7       94.45       91.31      5.48 o 
  -1   7   7      665.12      595.15     15.48 o 
   0   7   7     1322.55     1165.65     37.99 o 
   1   7   7      319.96      310.88     11.33 o 
   2   7   7       20.12       16.49      2.75 o 
   3   7   7        1.85        1.33      2.48 o 
   4   7   7       14.22       25.96      5.14 o 
   5   7   7       17.45       17.37      4.11 o 
   6   7   7       51.69       52.16      5.47 o 
   7   7   7       22.45       28.60      4.18 o 
   8   7   7        3.79        8.96      3.57 o 
   9   7   7        5.88        4.24      4.02 o 
  10   7   7        6.72       -0.02      4.23 o 
 -11   8   7       45.14       54.16      7.09 o 
 -10   8   7       24.07       39.15      9.95 o 
  -9   8   7        6.13        5.17      3.03 o 
  -8   8   7        4.81        5.70      2.68 o 
  -7   8   7       48.84       44.30      7.87 o 
  -6   8   7       46.91       42.07      3.65 o 
  -5   8   7      141.00      136.62      6.05 o 
  -4   8   7       56.07       54.62      4.48 o 
  -3   8   7      185.81      176.56      9.37 o 
  -2   8   7       12.35       13.77      3.08 o 
  -1   8   7     1772.73     1656.79     35.90 o 
   0   8   7     1745.12     1681.21     31.47 o 
   1   8   7      726.04      722.37     21.97 o 
   2   8   7       16.16       21.40      3.22 o 
   3   8   7      369.13      329.82      9.61 o 
   4   8   7       91.11       89.59      5.48 o 
   5   8   7      280.94      267.72      9.16 o 
   6   8   7       30.43       30.16      4.36 o 
   7   8   7       95.93       83.34      8.94 o 
   8   8   7       27.48       25.18      4.69 o 
   9   8   7       51.90       45.21      7.33 o 
  10   8   7        0.55        6.75      4.05 o 
 -10   9   7        0.57        4.52      3.15 o 
  -9   9   7        7.95       11.37      3.62 o 
  -8   9   7       64.51       60.22      5.96 o 
  -7   9   7       70.13       80.79      6.00 o 
  -6   9   7       74.59       79.58      5.70 o 
  -5   9   7      111.73      129.25     16.62 o 
  -4   9   7      293.91      297.21     10.40 o 
  -3   9   7        7.15        7.82      3.63 o 
  -2   9   7      188.14      174.17      7.57 o 
  -1   9   7      383.56      382.89     11.90 o 
   0   9   7      233.24      232.31      8.91 o 
   1   9   7        5.18       10.68      2.86 o 
   2   9   7      217.23      215.68      7.71 o 
   3   9   7        3.48        8.47      2.69 o 
   4   9   7       16.25       15.77      3.49 o 
   5   9   7      148.72      140.35      8.29 o 
   6   9   7        0.68        3.90      3.28 o 
   7   9   7        2.50       -3.32      3.32 o 
   8   9   7       23.96       21.79      4.61 o 
   9   9   7        0.90        3.05      7.21 o 
 -10  10   7       21.07       31.36      4.78 o 
  -9  10   7        6.67       10.69      3.44 o 
  -8  10   7        0.50       -0.51      3.99 o 
  -7  10   7       59.52       62.87      7.46 o 
  -6  10   7       37.33       38.56      9.92 o 
  -5  10   7       10.95       14.73      4.87 o 
  -4  10   7        2.25        2.26      3.72 o 
  -3  10   7        0.01        5.42      3.71 o 
  -2  10   7       56.96       61.14      5.21 o 
  -1  10   7      133.41      127.78      7.15 o 
   0  10   7       13.37       13.25      3.06 o 
   1  10   7        1.58        4.36      2.59 o 
   2  10   7        7.29       13.28      3.20 o 
   3  10   7       24.00       40.44      4.43 o 
   4  10   7        9.97        7.66      3.24 o 
   5  10   7      197.61      159.79      8.01 o 
   6  10   7        7.78       11.53      4.01 o 
   7  10   7       64.85       55.54      9.03 o 
   8  10   7        0.33        5.92      4.17 o 
  -9  11   7        0.89        2.54      4.30 o 
  -8  11   7       72.50       85.02     13.22 o 
  -7  11   7       11.80       23.66      5.68 o 
  -6  11   7       98.31      124.28     10.09 o 
  -5  11   7       72.23       75.00      9.34 o 
  -4  11   7      140.70      168.66     14.41 o 
  -3  11   7        0.21        3.03      4.10 o 
  -2  11   7       11.86       17.15      9.36 o 
  -1  11   7      113.72      138.44     10.22 o 
   0  11   7       66.18       72.27      6.03 o 
   1  11   7       20.51       20.10      4.00 o 
   2  11   7       22.75       25.53      4.03 o 
   3  11   7        5.61        5.65      3.26 o 
   4  11   7        1.76        2.64      3.61 o 
   5  11   7        6.17        6.84      3.57 o 
   6  11   7        4.45        3.45      3.88 o 
   7  11   7        1.20        2.26      4.97 o 
  -8  12   7       41.14       26.88      9.20 o 
  -7  12   7        4.88        1.33      4.45 o 
  -6  12   7        2.07        3.30      4.00 o 
  -5  12   7       18.85       22.90      5.68 o 
  -4  12   7       13.27       20.15      7.62 o 
  -3  12   7       52.73       60.73     18.95 o 
  -2  12   7        0.13        8.60      4.83 o 
  -1  12   7      101.19      118.36      9.97 o 
   0  12   7        0.01       -2.22      5.04 o 
   1  12   7       46.61       56.25      8.11 o 
   2  12   7       30.57       28.21      4.86 o 
   3  12   7       84.24       83.16      7.21 o 
   4  12   7        9.97       10.51      3.91 o 
   5  12   7        0.48        2.91      4.51 o 
   6  12   7       51.35       54.28      6.36 o 
  -6  13   7        0.72        9.74      4.76 o 
  -5  13   7      158.55      194.51     21.53 o 
  -4  13   7       35.34       35.15      6.45 o 
  -3  13   7       26.40       39.67      7.72 o 
  -2  13   7        0.06        5.15      6.37 o 
  -1  13   7       83.56       94.57     10.22 o 
   0  13   7        0.44        0.58      4.68 o 
   1  13   7        0.01        8.23      5.31 o 
   2  13   7       11.66        8.04      5.04 o 
   3  13   7        0.74       -3.24      4.11 o 
   4  13   7       88.26       89.98      8.26 o 
   5  13   7       15.40       16.48      9.56 o 
  -3  14   7       52.71       59.67      8.35 o 
  -2  14   7       58.55       66.61     12.16 o 
  -1  14   7        4.24       12.20      6.78 o 
   0  14   7      129.92      123.73     36.32 o 
   1  14   7        0.79        3.64      8.31 o 
   2  14   7      115.46       93.30     26.27 o 
 -12   0   8        0.14       -1.75      4.17 o 
 -10   0   8       18.02       20.73      4.60 o 
  -8   0   8      410.85      376.57     21.25 o 
  -6   0   8      891.29      779.23     21.90 o 
  -4   0   8      813.28      816.09     22.08 o 
  -2   0   8      207.14      206.60      6.27 o 
   0   0   8     1846.16     1705.72     32.29 o 
   2   0   8       50.00       44.31      6.54 o 
   4   0   8     1792.66     1759.41     36.57 o 
   6   0   8      160.96      139.68      6.63 o 
   8   0   8       11.46       15.23      3.43 o 
  10   0   8        4.30        3.34      3.20 o 
 -13   1   8       25.80       29.24      4.53 o 
 -12   1   8        4.28        4.83      3.26 o 
 -11   1   8        2.41        1.76      2.72 o 
 -10   1   8        1.59       -0.93      2.35 o 
  -9   1   8       44.65       54.73      4.03 o 
  -8   1   8      168.46      169.31     17.35 o 
  -7   1   8      421.07      373.56      9.17 o 
  -6   1   8       49.64       48.86      3.01 o 
  -5   1   8      157.18      136.22      4.58 o 
  -4   1   8       22.50       33.25      2.80 o 
  -3   1   8     1130.12     1195.16     19.30 o 
  -2   1   8       70.72       69.50      2.50 o 
  -1   1   8        5.90        7.87      1.27 o 
   0   1   8       33.33       36.24      2.31 o 
   1   1   8      389.90      405.32      7.09 o 
   2   1   8        3.67        7.80      1.33 o 
   3   1   8        4.43       10.21      1.56 o 
   4   1   8       84.79       91.29      3.48 o 
   5   1   8      560.32      513.67     11.05 o 
   6   1   8      133.06      145.99      6.61 o 
   7   1   8        1.64        3.59      1.77 o 
   8   1   8        9.05        6.47      2.09 o 
   9   1   8      207.32      195.13      6.66 o 
  10   1   8       10.94       20.86      3.43 o 
  11   1   8       11.66       11.33      4.40 o 
 -13   2   8       19.98       18.75      4.67 o 
 -12   2   8        1.19       -1.09      3.42 o 
 -11   2   8        4.22        4.84      2.85 o 
 -10   2   8        2.58        3.26      2.50 o 
  -9   2   8      183.64      180.24      6.38 o 
  -8   2   8        9.28        9.73      2.37 o 
  -7   2   8      112.81      116.73      7.05 o 
  -6   2   8     1407.38     1295.35     23.81 o 
  -5   2   8       11.04       12.43      1.58 o 
  -4   2   8      299.50      282.85      6.25 o 
  -3   2   8     1190.82     1285.46     20.84 o 
  -2   2   8      106.86      102.98      3.65 o 
  -1   2   8       30.06       50.88      2.15 o 
   0   2   8      612.84      539.76      8.97 o 
   1   2   8       73.75       76.09      3.59 o 
   2   2   8      611.01      585.84      9.60 o 
   3   2   8      123.45      112.67      3.56 o 
   4   2   8       54.45       52.55      3.47 o 
   5   2   8       15.82       22.17      2.79 o 
   6   2   8      241.96      222.20      6.94 o 
   7   2   8       24.94       30.16      2.72 o 
   8   2   8        0.54       -0.06      1.91 o 
   9   2   8       16.04       22.89      3.09 o 
  10   2   8        0.51        0.64      2.40 o 
  11   2   8        6.38       11.87      3.26 o 
 -13   3   8      122.22      127.26     15.85 o 
 -12   3   8       50.53       51.04      5.92 o 
 -11   3   8       57.18       65.45      5.67 o 
 -10   3   8      161.62      158.30      7.53 o 
  -9   3   8       93.64       86.70      6.97 o 
  -8   3   8      162.53      152.29      6.72 o 
  -7   3   8        9.70       11.60      2.63 o 
  -6   3   8      231.21      240.44      6.94 o 
  -5   3   8      517.46      470.60     10.55 o 
  -4   3   8      782.24      756.32     15.09 o 
  -3   3   8      336.00      331.82      8.08 o 
  -2   3   8      151.52      131.41      4.61 o 
  -1   3   8      423.06      431.34      8.47 o 
   0   3   8      263.66      275.70     10.90 o 
   1   3   8        8.04        6.27      1.76 o 
   2   3   8        5.58        4.56      1.18 o 
   3   3   8       15.15       11.93      1.51 o 
   4   3   8      364.03      359.81      7.10 o 
   5   3   8       86.55       89.16      3.58 o 
   6   3   8       19.53       17.20      2.56 o 
   7   3   8       41.36       41.07      3.55 o 
   8   3   8       63.98       72.55      6.99 o 
   9   3   8      189.26      171.15      8.23 o 
  10   3   8       65.69       76.65      5.38 o 
  11   3   8        6.14        8.42      5.11 o 
 -12   4   8        7.61       14.57      4.18 o 
 -11   4   8       38.47       40.19      4.82 o 
 -10   4   8       19.40       20.44      3.77 o 
  -9   4   8       26.81       29.68      4.02 o 
  -8   4   8      191.34      187.53      7.62 o 
  -7   4   8      238.78      228.71      8.11 o 
  -6   4   8       43.86       46.11      3.37 o 
  -5   4   8      133.41      126.45      4.94 o 
  -4   4   8      112.38       99.31      4.28 o 
  -3   4   8      262.08      249.21      6.84 o 
  -2   4   8       26.91       23.43      2.35 o 
  -1   4   8      679.97      629.88     11.49 o 
   0   4   8       48.92       56.39      2.86 o 
   1   4   8      530.43      499.77      9.83 o 
   2   4   8      541.33      485.64     14.88 o 
   3   4   8        1.59        1.87      1.56 o 
   4   4   8        1.68        1.43      1.85 o 
   5   4   8        3.46        2.93      2.38 o 
   6   4   8       67.99       66.17      5.13 o 
   7   4   8        0.00        0.87      2.67 o 
   8   4   8        9.97        6.78      3.40 o 
   9   4   8       37.01       38.71      4.78 o 
  10   4   8       10.18       15.42      3.87 o 
  11   4   8       17.78       13.15      4.17 o 
 -12   5   8        6.48        7.03      4.64 o 
 -11   5   8       26.48       38.11      5.24 o 
 -10   5   8      186.84      170.93      9.98 o 
  -9   5   8       24.46       26.09      3.86 o 
  -8   5   8        0.02        0.10      2.32 o 
  -7   5   8       31.58       30.48      3.14 o 
  -6   5   8       85.65       70.60      7.13 o 
  -5   5   8       45.58       49.10      4.11 o 
  -4   5   8       82.87       93.73      6.13 o 
  -3   5   8       63.09       69.03      5.05 o 
  -2   5   8      237.81      212.89      6.27 o 
  -1   5   8        1.62        2.93      1.34 o 
   0   5   8      263.10      246.81      7.05 o 
   1   5   8      147.20      143.96      8.31 o 
   2   5   8        8.73       10.86      2.44 o 
   3   5   8       30.27       42.41      3.56 o 
   4   5   8      234.80      198.27      7.16 o 
   5   5   8       19.81       14.79      3.12 o 
   6   5   8      107.27      120.05      7.35 o 
   7   5   8      342.40      300.51      9.26 o 
   8   5   8      106.39       88.91     11.58 o 
   9   5   8       15.36       11.72      3.75 o 
  10   5   8       96.54       81.61     20.80 o 
  11   5   8       26.86       27.39      4.35 o 
 -12   6   8        0.00        3.83      4.35 o 
 -11   6   8       18.43       29.19      5.59 o 
 -10   6   8      104.65      104.40      7.65 o 
  -9   6   8        3.18        1.13      3.00 o 
  -8   6   8        5.94        5.75      2.31 o 
  -7   6   8      230.80      209.03      7.53 o 
  -6   6   8       41.17       42.86      3.53 o 
  -5   6   8       55.17       54.12      4.09 o 
  -4   6   8       66.81       75.13      4.40 o 
  -3   6   8      796.00      736.15     25.81 o 
  -2   6   8       65.01       67.31      3.72 o 
  -1   6   8     1027.40      938.58     18.29 o 
   0   6   8      258.01      243.16      7.29 o 
   1   6   8     1092.69     1037.09     20.65 o 
   2   6   8      262.57      260.67      7.86 o 
   3   6   8      509.18      462.37     11.56 o 
   4   6   8       11.85       11.91      2.90 o 
   5   6   8      463.24      387.12     12.11 o 
   6   6   8       23.76       20.55      3.87 o 
   7   6   8       20.88       32.50      4.86 o 
   8   6   8        1.51        3.04      3.49 o 
   9   6   8        5.46        3.68      3.71 o 
  10   6   8        0.07       -0.26      3.99 o 
 -11   7   8       84.15       96.15      9.05 o 
 -10   7   8        0.04        0.70      5.57 o 
  -9   7   8       41.65       50.18     12.52 o 
  -8   7   8        6.45        7.83      2.96 o 
  -7   7   8        4.91        7.31      2.29 o 
  -6   7   8        3.11        5.02      2.15 o 
  -5   7   8        7.12        4.82      2.13 o 
  -4   7   8       16.23       10.50      2.45 o 
  -3   7   8        8.70       13.49      2.74 o 
  -2   7   8        1.09       -2.15      2.15 o 
  -1   7   8      755.64      726.24     18.38 o 
   0   7   8      696.19      645.93     14.41 o 
   1   7   8      473.82      426.84     10.86 o 
   2   7   8      240.75      241.38      7.73 o 
   3   7   8      373.44      321.13      9.37 o 
   4   7   8        1.04       -0.36      2.24 o 
   5   7   8       45.81       56.85     11.80 o 
   6   7   8       70.83       68.03      5.40 o 
   7   7   8       12.41       16.08      3.91 o 
   8   7   8       77.04       70.28      6.92 o 
   9   7   8        2.15        3.39      3.64 o 
  10   7   8        0.25        8.66      3.66 o 
 -11   8   8        2.34        5.93      4.51 o 
 -10   8   8        2.50       -3.55      3.55 o 
  -9   8   8       12.48       17.40      8.31 o 
  -8   8   8        2.20        3.24      2.92 o 
  -7   8   8       31.07       32.66      4.21 o 
  -6   8   8      342.79      305.86     15.50 o 
  -5   8   8      374.41      335.68      9.35 o 
  -4   8   8      167.41      161.43      7.83 o 
  -3   8   8        5.03        8.85      4.00 o 
  -2   8   8       13.23       16.30      3.39 o 
  -1   8   8       97.17      105.77     11.69 o 
   0   8   8     1064.72     1000.71     23.97 o 
   1   8   8      674.23      643.95     14.75 o 
   2   8   8      383.52      324.98      9.47 o 
   3   8   8      146.35      157.38     15.70 o 
   4   8   8      186.72      173.07      7.25 o 
   5   8   8      164.83      151.21      7.26 o 
   6   8   8       29.88       40.19      5.62 o 
   7   8   8        0.98        2.81      3.29 o 
   8   8   8       26.42       20.59      4.29 o 
   9   8   8        5.71        1.70      3.81 o 
 -10   9   8        7.66       16.46      4.50 o 
  -9   9   8        0.33        3.72      2.77 o 
  -8   9   8       11.09       14.01      3.40 o 
  -7   9   8       77.43       85.48      6.18 o 
  -6   9   8        1.76        1.12      3.69 o 
  -5   9   8       25.53       33.17      4.50 o 
  -4   9   8       13.36       18.95      4.22 o 
  -3   9   8       67.40       79.48      7.56 o 
  -2   9   8       34.09       41.97      5.36 o 
  -1   9   8       34.58       39.33      4.51 o 
   0   9   8       42.73       48.74      9.03 o 
   1   9   8       35.02       33.57      3.82 o 
   2   9   8        4.90        7.02      2.82 o 
   3   9   8      104.88      114.87      6.32 o 
   4   9   8       49.34       48.53      6.29 o 
   5   9   8        0.06        3.59      3.19 o 
   6   9   8       56.14       46.34      5.40 o 
   7   9   8       90.77       90.49     14.11 o 
   8   9   8        2.09        5.95      3.96 o 
   9   9   8       12.70       15.35     11.58 o 
  -9  10   8        0.15       -1.00      4.23 o 
  -8  10   8       40.66       42.94      7.21 o 
  -7  10   8        8.65       10.41      4.74 o 
  -6  10   8       30.34       46.02      6.74 o 
  -5  10   8        0.03       11.40      4.64 o 
  -4  10   8       86.21       88.07      8.55 o 
  -3  10   8        9.51       13.21      4.81 o 
  -2  10   8      249.70      247.65      9.68 o 
  -1  10   8        0.00        1.94      2.46 o 
   0  10   8      272.92      231.40     11.40 o 
   1  10   8      242.42      211.42     10.39 o 
   2  10   8       60.26       65.97      5.30 o 
   3  10   8        0.17       11.56      9.13 o 
   4  10   8      163.83      154.08      7.79 o 
   5  10   8       62.42       56.87      5.65 o 
   6  10   8        4.83       10.19      4.06 o 
   7  10   8        0.60        4.87      3.95 o 
   8  10   8        1.60        5.62      4.11 o 
  -8  11   8        1.75        2.31      4.70 o 
  -7  11   8        1.94        6.33      4.51 o 
  -6  11   8       76.03       91.91      9.14 o 
  -5  11   8        0.16        3.67      4.49 o 
  -4  11   8        2.83        1.60      4.61 o 
  -3  11   8        0.92        5.30      4.52 o 
  -2  11   8        1.46        4.75      4.43 o 
  -1  11   8       18.73       21.70      4.80 o 
   0  11   8        2.09        3.72      4.32 o 
   1  11   8       32.52       39.92      4.91 o 
   2  11   8        0.01       -2.13      2.95 o 
   3  11   8      142.59      120.79      7.12 o 
   4  11   8      194.24      190.12     11.81 o 
   5  11   8        5.38        7.95      4.39 o 
   6  11   8        3.89        4.62      4.20 o 
   7  11   8      103.75      129.92     11.72 o 
  -7  12   8       10.02        9.50      5.32 o 
  -6  12   8       66.20       85.73      9.30 o 
  -5  12   8        9.56       11.44      5.18 o 
  -4  12   8       51.50       60.35      8.33 o 
  -3  12   8       44.61       46.58      7.44 o 
  -2  12   8       86.50      130.39     14.07 o 
  -1  12   8       21.16       31.59      6.46 o 
   0  12   8      117.82      150.61     11.11 o 
   1  12   8        1.25       11.20      9.23 o 
   2  12   8      141.74      159.35      8.89 o 
   3  12   8        5.49       10.62      3.60 o 
   4  12   8        1.09        5.56      5.34 o 
   5  12   8        0.47        9.23      3.74 o 
  -5  13   8        5.27       18.51      8.03 o 
  -4  13   8        0.76        4.41      4.87 o 
  -3  13   8        8.03       10.78      5.51 o 
  -2  13   8        1.28        5.62      5.07 o 
  -1  13   8       42.90       50.75      8.67 o 
   0  13   8        0.02        0.29      4.79 o 
   1  13   8        0.98       -1.82      5.26 o 
   2  13   8       34.43       33.79      6.96 o 
   3  13   8        5.62       12.50      9.81 o 
   4  13   8       42.77       42.82      8.11 o 
  -1  14   8       69.33       77.13     12.25 o 
   0  14   8        0.57       -2.55      4.93 o 
 -13   0   9      109.23      107.67     13.41 o 
 -11   0   9        2.48        3.74      4.19 o 
  -9   0   9      281.49      264.89     11.38 o 
  -7   0   9       97.80       85.98      6.04 o 
  -5   0   9       23.40       20.62      3.06 o 
  -3   0   9      395.33      371.79      9.65 o 
  -1   0   9     1761.83     1859.73     46.38 o 
   1   0   9      198.84      195.86     12.61 o 
   3   0   9      567.54      587.20     14.63 o 
   5   0   9        0.22       -0.55      2.15 o 
   7   0   9      202.08      206.90      8.53 o 
   9   0   9      190.05      209.66      9.38 o 
  11   0   9      116.10      133.50     14.66 o 
 -13   1   9        1.15        2.15      3.91 o 
 -12   1   9       15.92       16.84      4.45 o 
 -11   1   9       30.01       22.77      4.33 o 
 -10   1   9       11.76       13.81      3.06 o 
  -9   1   9       40.64       36.18      3.63 o 
  -8   1   9        5.93       10.00      2.31 o 
  -7   1   9       29.44       32.41      2.95 o 
  -6   1   9      383.75      367.42      8.98 o 
  -5   1   9        9.52       10.36      1.80 o 
  -4   1   9     1135.26     1017.14     31.96 o 
  -3   1   9      462.07      451.63      8.80 o 
  -2   1   9      758.39      774.79     12.22 o 
  -1   1   9     1541.14     1540.14     21.59 o 
   0   1   9     1545.41     1490.24     23.80 o 
   1   1   9       11.07       14.66      1.55 o 
   2   1   9       56.15       49.99      2.49 o 
   3   1   9       56.57       46.82      3.39 o 
   4   1   9       30.64       29.63      2.44 o 
   5   1   9      866.70      836.92     14.20 o 
   6   1   9        4.41        1.83      1.76 o 
   7   1   9      180.20      180.09      6.18 o 
   8   1   9       77.06       80.02      4.77 o 
   9   1   9        3.78       11.78      2.76 o 
  10   1   9        0.32       -0.75      2.31 o 
  11   1   9        0.42        3.49      2.71 o 
 -13   2   9       11.93        4.05      7.43 o 
 -12   2   9       39.35       30.25      4.94 o 
 -11   2   9       70.96       69.21      7.11 o 
 -10   2   9       14.47       14.85      4.01 o 
  -9   2   9        9.31       10.42      3.08 o 
  -8   2   9      155.49      150.06      6.78 o 
  -7   2   9        0.40       -0.35      1.92 o 
  -6   2   9      756.69      673.62     16.46 o 
  -5   2   9      403.35      365.43     16.29 o 
  -4   2   9      260.92      258.99     12.90 o 
  -3   2   9      271.69      278.35      7.28 o 
  -2   2   9      227.92      228.13      7.26 o 
  -1   2   9      114.37      103.36      4.18 o 
   0   2   9        8.84        6.59      1.58 o 
   1   2   9      197.06      201.71      4.72 o 
   2   2   9        4.57        9.02      1.43 o 
   3   2   9        5.90        7.55      1.70 o 
   4   2   9      182.27      187.05      4.91 o 
   5   2   9       69.69       67.68      3.64 o 
   6   2   9       39.70       40.89      3.14 o 
   7   2   9       45.53       45.10      4.00 o 
   8   2   9      141.54      142.21      6.00 o 
   9   2   9       97.89       97.09      5.91 o 
  10   2   9        4.01        6.29      2.74 o 
  11   2   9       23.04       33.31      4.56 o 
 -12   3   9       33.04       52.82      9.62 o 
 -11   3   9       46.85       44.14      5.27 o 
 -10   3   9        2.13        7.23      3.98 o 
  -9   3   9      234.72      205.93     12.45 o 
  -8   3   9      236.66      208.40      8.23 o 
  -7   3   9      708.67      624.06     15.94 o 
  -6   3   9       42.06       41.65      3.86 o 
  -5   3   9      307.53      292.75      7.81 o 
  -4   3   9       32.49       27.26      2.70 o 
  -3   3   9      889.52      817.88     16.29 o 
  -2   3   9      440.73      414.51      9.63 o 
  -1   3   9      444.82      439.29     11.49 o 
   0   3   9       93.34       84.63      3.51 o 
   1   3   9       19.14       16.01      2.31 o 
   2   3   9      445.75      410.15     13.67 o 
   3   3   9      412.51      394.11      8.43 o 
   4   3   9      317.15      296.79      7.18 o 
   5   3   9       33.51       33.06      3.70 o 
   6   3   9       14.75       18.83      3.71 o 
   7   3   9      142.64      129.66      6.55 o 
   8   3   9       15.95       14.51      6.73 o 
   9   3   9        0.71        2.77      3.22 o 
  10   3   9        0.02       -2.28      3.18 o 
  11   3   9        2.05        2.98      3.65 o 
 -12   4   9       28.17       34.12      4.97 o 
 -11   4   9       27.03       21.40      4.29 o 
 -10   4   9       75.75       88.45      6.31 o 
  -9   4   9       26.27       24.28      4.05 o 
  -8   4   9       94.83       91.30      5.89 o 
  -7   4   9        2.80        3.56      2.31 o 
  -6   4   9       32.11       37.77      3.90 o 
  -5   4   9        1.40        1.79      1.73 o 
  -4   4   9       86.80       76.57      4.08 o 
  -3   4   9       72.18       72.42      3.90 o 
  -2   4   9        4.47        9.17      1.88 o 
  -1   4   9      429.30      450.22     10.35 o 
   0   4   9        2.45        2.36      1.42 o 
   1   4   9       89.91       90.33      3.79 o 
   2   4   9        5.07        2.19      2.04 o 
   3   4   9        2.57        5.16      2.70 o 
   4   4   9        8.95        9.56      2.62 o 
   5   4   9        2.15        2.14      2.57 o 
   6   4   9      110.46      115.23      6.18 o 
   7   4   9       16.83       15.60      3.57 o 
   8   4   9       76.84       81.29      8.78 o 
   9   4   9       16.21       11.02      3.98 o 
  10   4   9      134.52      133.46     21.40 o 
 -12   5   9        0.02        1.39      3.92 o 
 -11   5   9        0.37        2.19      3.41 o 
 -10   5   9        2.31        3.42      3.63 o 
  -9   5   9        3.38       -0.17      2.64 o 
  -8   5   9       19.35       22.51      3.62 o 
  -7   5   9       20.65       18.82      3.32 o 
  -6   5   9       14.61       11.42      2.43 o 
  -5   5   9      121.20      117.54      5.11 o 
  -4   5   9      122.91      113.58      8.11 o 
  -3   5   9      404.12      388.32      9.63 o 
  -2   5   9      228.00      227.76      6.84 o 
  -1   5   9      740.15      678.77     16.97 o 
   0   5   9        4.76        5.73      1.65 o 
   1   5   9       42.06       36.91      3.36 o 
   2   5   9       10.18        9.65      2.45 o 
   3   5   9     1333.91     1202.83     23.88 o 
   4   5   9        6.60        2.82      2.47 o 
   5   5   9      170.78      165.27      7.05 o 
   6   5   9       29.93       32.03      4.38 o 
   7   5   9        0.06        0.09      3.27 o 
   8   5   9      119.62      106.65     12.84 o 
   9   5   9        9.33       28.02      7.97 o 
  10   5   9        2.73        2.62      3.74 o 
 -11   6   9       33.63       41.83      6.64 o 
 -10   6   9        8.99        9.69      3.53 o 
  -9   6   9        2.76        1.53      3.34 o 
  -8   6   9       65.55       69.91      5.43 o 
  -7   6   9      176.97      161.15      6.28 o 
  -6   6   9      104.62      111.30      6.07 o 
  -5   6   9        9.83       11.33      2.44 o 
  -4   6   9       37.27       32.37      3.89 o 
  -3   6   9        6.33       10.36      3.11 o 
  -2   6   9       85.45       95.85      4.61 o 
  -1   6   9      157.96      136.30      6.49 o 
   0   6   9      172.74      164.21      7.21 o 
   1   6   9      767.36      724.13     16.60 o 
   2   6   9      225.25      208.20      9.13 o 
   3   6   9        3.61        0.87      2.28 o 
   4   6   9       54.44       56.13      4.57 o 
   5   6   9       49.90       51.17      5.44 o 
   6   6   9        2.25        4.35      3.70 o 
   7   6   9        4.44        7.23      3.73 o 
   8   6   9       93.04      102.06      6.89 o 
   9   6   9        8.28        5.88      4.16 o 
  10   6   9       46.34       34.77      6.14 o 
 -11   7   9        0.12        4.35      3.87 o 
 -10   7   9        0.01        1.62      7.20 o 
  -9   7   9       14.16       28.74     14.01 o 
  -8   7   9       14.88       18.34      3.56 o 
  -7   7   9        1.46        2.96      2.25 o 
  -6   7   9       46.66       35.32      3.57 o 
  -5   7   9      140.70      137.89      5.88 o 
  -4   7   9        4.03        8.77      2.31 o 
  -3   7   9       45.31       53.31      6.23 o 
  -2   7   9      973.42      924.15     22.39 o 
  -1   7   9       24.92       29.26      4.05 o 
   0   7   9       44.95       45.21      4.55 o 
   1   7   9        1.11       -1.34      2.09 o 
   2   7   9       93.61      101.74      5.53 o 
   3   7   9       38.14       39.94      4.00 o 
   4   7   9      110.93      100.07      6.96 o 
   5   7   9       37.85       39.88      5.66 o 
   6   7   9       57.52       64.06      5.53 o 
   7   7   9        0.46        2.46      3.39 o 
   8   7   9        8.85        7.84      4.11 o 
   9   7   9       55.21       65.53      9.00 o 
 -10   8   9        6.53       12.14      4.71 o 
  -9   8   9        5.73        3.35      3.98 o 
  -8   8   9        5.29        5.66      3.29 o 
  -7   8   9       11.08       10.63      3.03 o 
  -6   8   9       23.63       26.18      3.44 o 
  -5   8   9       26.35       28.50      4.27 o 
  -4   8   9      429.43      405.00     12.84 o 
  -3   8   9        0.95        2.60      3.71 o 
  -2   8   9        6.80        8.19      2.74 o 
  -1   8   9       12.37       16.43      3.51 o 
   0   8   9      187.42      160.02      7.53 o 
   1   8   9       56.10       57.37      5.28 o 
   2   8   9        4.26        4.04      2.62 o 
   3   8   9       17.06       24.57      3.83 o 
   4   8   9       32.22       43.23      6.01 o 
   5   8   9       50.20       46.38      4.91 o 
   6   8   9        5.52        8.28      5.50 o 
   7   8   9       33.82       38.29      4.89 o 
   8   8   9       14.36       22.62      4.41 o 
   9   8   9       24.61       20.54      7.61 o 
 -10   9   9        1.51        5.54      4.36 o 
  -9   9   9        2.06        1.22      3.86 o 
  -8   9   9        1.10        0.78      3.07 o 
  -7   9   9       41.02       38.82      6.75 o 
  -6   9   9       41.56       44.23     11.03 o 
  -5   9   9       70.66       76.58      6.15 o 
  -4   9   9       50.38       65.19      7.48 o 
  -3   9   9      131.34      139.51     10.09 o 
  -2   9   9       71.07       82.59      6.21 o 
  -1   9   9       73.87       75.95      5.95 o 
   0   9   9        8.90       12.20      3.24 o 
   1   9   9      217.59      184.96      8.40 o 
   2   9   9      124.74      117.40      7.32 o 
   3   9   9        8.09       14.35      3.48 o 
   4   9   9       74.28       87.94      6.24 o 
   5   9   9       33.59       31.23      4.66 o 
   6   9   9       41.84       38.07      5.44 o 
   7   9   9        7.52        4.61      3.97 o 
   8   9   9       23.10       30.73      4.87 o 
  -9  10   9        8.43        8.64      6.10 o 
  -8  10   9        4.85       30.56      6.09 o 
  -7  10   9       72.63       89.90      8.81 o 
  -6  10   9       15.93       15.40      6.62 o 
  -5  10   9       90.48      100.86      9.19 o 
  -4  10   9       14.54       23.79      5.70 o 
  -3  10   9       38.32       45.54      7.19 o 
  -2  10   9        1.16        5.20      3.01 o 
  -1  10   9      169.90      159.05      8.32 o 
   0  10   9       14.23       11.32      3.55 o 
   1  10   9      102.19      109.34      8.70 o 
   2  10   9       36.64       36.62      5.05 o 
   3  10   9      136.81      137.51      7.32 o 
   4  10   9       84.67       97.54      8.30 o 
   5  10   9        3.50       10.81      3.81 o 
   6  10   9        0.14       -1.26      3.85 o 
   7  10   9       10.71       10.00      4.58 o 
  -8  11   9        0.60        4.76      4.94 o 
  -7  11   9        0.74        5.39      4.51 o 
  -6  11   9       51.07       56.83      7.62 o 
  -5  11   9       16.90       28.19      6.44 o 
  -4  11   9       98.25      107.93      9.71 o 
  -3  11   9        0.91       -0.19      3.67 o 
  -2  11   9       82.20      122.30     15.02 o 
  -1  11   9        3.34        2.41      3.71 o 
   0  11   9       29.03       39.15      6.27 o 
   1  11   9        0.10       -2.78      2.78 o 
   2  11   9      142.62      146.91      8.89 o 
   3  11   9        0.26       -0.16      3.27 o 
   4  11   9       39.21       30.60      4.94 o 
   5  11   9       60.68       71.63      9.50 o 
   6  11   9        6.87        7.79      4.50 o 
  -6  12   9       13.52       11.93      5.22 o 
  -5  12   9        7.86        9.90      5.14 o 
  -4  12   9        7.46        7.86      5.17 o 
  -3  12   9        0.32        8.25      4.83 o 
  -2  12   9       16.39       25.47      6.22 o 
  -1  12   9        0.75        5.41      5.10 o 
   0  12   9        0.31       -1.35      4.06 o 
   1  12   9        0.48        6.52      3.46 o 
   2  12   9        4.56        7.94      4.02 o 
   3  12   9       48.16       69.78     10.35 o 
   4  12   9       29.12       30.43      5.35 o 
  -4  13   9       29.18       38.60      7.43 o 
  -3  13   9        6.28       15.49      5.83 o 
  -2  13   9        4.88       13.12      5.23 o 
  -1  13   9       46.53       63.06      8.62 o 
   0  13   9        3.67       10.21      7.07 o 
   1  13   9       70.01       75.68      9.68 o 
   2  13   9       67.25       71.05      9.24 o 
 -12   0  10       49.84       35.35      9.70 o 
 -10   0  10        0.70        7.06      8.20 o 
  -8   0  10        0.13        2.88      3.04 o 
  -6   0  10      242.40      225.04     12.91 o 
  -4   0  10      457.99      434.06     14.05 o 
  -2   0  10      417.25      426.79     18.62 o 
   0   0  10      507.30      505.23     11.89 o 
   2   0  10     2084.51     2054.07     50.70 o 
   4   0  10     1360.73     1307.63     28.95 o 
   6   0  10      682.77      644.55     17.20 o 
   8   0  10      128.67      141.31     11.30 o 
  10   0  10        0.01        7.72      7.70 o 
 -12   1  10        0.01        1.07      3.81 o 
 -11   1  10       48.30       56.05      5.81 o 
 -10   1  10        0.00        1.16      3.13 o 
  -9   1  10       69.41       68.31      5.38 o 
  -8   1  10       23.66       25.80      3.67 o 
  -7   1  10      948.91      870.53     20.62 o 
  -6   1  10        9.02        7.99      2.45 o 
  -5   1  10       96.57      101.04      5.91 o 
  -4   1  10       14.48       22.38      2.71 o 
  -3   1  10      338.83      306.95     10.52 o 
  -2   1  10       26.05       30.00      2.65 o 
  -1   1  10      104.93       91.99      5.24 o 
   0   1  10       46.04       48.00      4.48 o 
   1   1  10       43.14       47.65      2.90 o 
   2   1  10       94.24      111.95      3.97 o 
   3   1  10      385.75      410.86      7.99 o 
   4   1  10       14.32       17.67      2.31 o 
   5   1  10       68.68       74.42      3.76 o 
   6   1  10        1.58        0.73      1.81 o 
   7   1  10      710.06      693.56     16.45 o 
   8   1  10       91.76       90.48      6.35 o 
   9   1  10       32.12       40.69      4.14 o 
  10   1  10       60.44       57.80      4.82 o 
 -12   2  10       13.40       14.71      4.64 o 
 -11   2  10        0.10       -0.13      3.36 o 
 -10   2  10       11.96       14.36      3.63 o 
  -9   2  10       97.69       97.69      6.26 o 
  -8   2  10      446.28      456.76     41.10 o 
  -7   2  10       91.15       99.59      6.06 o 
  -6   2  10      171.18      163.56      6.88 o 
  -5   2  10        0.41        1.00      1.75 o 
  -4   2  10      250.63      230.73      7.86 o 
  -3   2  10        5.18        6.03      1.74 o 
  -2   2  10      121.80      109.25      4.87 o 
  -1   2  10      705.94      730.43     21.55 o 
   0   2  10      562.75      548.65     10.74 o 
   1   2  10      170.07      165.54      5.12 o 
   2   2  10       22.83       31.68      2.91 o 
   3   2  10      474.40      466.97     10.85 o 
   4   2  10        1.07       -1.05      1.74 o 
   5   2  10       23.64       31.91      3.58 o 
   6   2  10      100.76      117.09     14.46 o 
   7   2  10       79.98       86.83     10.57 o 
   8   2  10        4.74        1.89      3.23 o 
   9   2  10        1.05        2.09      3.67 o 
  10   2  10        0.42       -0.40      3.75 o 
 -12   3  10       49.91       50.95      6.78 o 
 -11   3  10        5.71        3.05      3.14 o 
 -10   3  10        5.26        3.29      3.03 o 
  -9   3  10       29.78       29.12      4.07 o 
  -8   3  10      746.50      679.77     17.64 o 
  -7   3  10      337.73      327.08     26.73 o 
  -6   3  10      638.04      567.57     14.94 o 
  -5   3  10      104.62       96.86      5.45 o 
  -4   3  10       59.71       53.04      4.85 o 
  -3   3  10      612.70      567.14     12.52 o 
  -2   3  10      550.49      538.86     11.99 o 
  -1   3  10      459.57      468.65     10.83 o 
   0   3  10       30.95       42.51      2.93 o 
   1   3  10      380.98      353.42      8.01 o 
   2   3  10      160.71      168.84      6.10 o 
   3   3  10       96.87      115.24      6.07 o 
   4   3  10        6.46        6.81      2.58 o 
   5   3  10        5.20        5.56      2.81 o 
   6   3  10      223.56      221.91      7.77 o 
   7   3  10       38.73       41.65      5.53 o 
   8   3  10       18.71       20.19      4.28 o 
   9   3  10       26.11       29.80      4.99 o 
  10   3  10        8.87       14.00      4.67 o 
 -12   4  10       48.89       59.85      6.29 o 
 -11   4  10        1.01       -2.35      3.94 o 
 -10   4  10        0.02       -1.89      2.85 o 
  -9   4  10        9.43        9.05      3.23 o 
  -8   4  10        1.51        2.77      2.56 o 
  -7   4  10      130.05      123.34      6.59 o 
  -6   4  10       41.08       36.59      3.92 o 
  -5   4  10        0.91        0.53      2.98 o 
  -4   4  10       54.08       39.96      3.40 o 
  -3   4  10      998.25      942.69     18.84 o 
  -2   4  10       53.90       52.97      3.65 o 
  -1   4  10      437.38      437.60     10.44 o 
   0   4  10       46.32       53.53      3.20 o 
   1   4  10        2.44        1.52      1.74 o 
   2   4  10       90.60      100.87      5.18 o 
   3   4  10      293.02      285.21      8.60 o 
   4   4  10        7.80        3.23      3.25 o 
   5   4  10       55.05       76.12     16.21 o 
   6   4  10        1.64        1.67      2.89 o 
   7   4  10       10.56        9.88      3.46 o 
   8   4  10        1.51       -4.08      4.32 o 
   9   4  10       19.44       21.39      4.38 o 
  10   4  10        3.24        3.08      4.82 o 
 -11   5  10       11.02        8.26      3.94 o 
 -10   5  10       28.44       24.36      4.23 o 
  -9   5  10       17.83       18.63      4.01 o 
  -8   5  10       36.27       45.84      4.84 o 
  -7   5  10       74.03       58.33      5.00 o 
  -6   5  10      103.68      102.94      8.05 o 
  -5   5  10       81.39       78.79      4.49 o 
  -4   5  10      359.54      342.10      9.18 o 
  -3   5  10        1.47        1.44      1.90 o 
  -2   5  10      692.39      640.19     18.76 o 
  -1   5  10      169.86      152.11      6.24 o 
   0   5  10      470.44      427.17     12.52 o 
   1   5  10       28.77       30.95      3.35 o 
   2   5  10        0.13       -0.24      2.13 o 
   3   5  10       18.30       17.81      3.13 o 
   4   5  10        2.96        4.49      2.71 o 
   5   5  10       62.59       63.82      5.88 o 
   6   5  10       63.69       67.80      5.60 o 
   7   5  10        0.87       -2.34      3.43 o 
   8   5  10       36.44       31.36      4.70 o 
   9   5  10       25.50       25.36      7.31 o 
 -11   6  10       13.79       19.69      4.72 o 
 -10   6  10        7.19        7.37      3.63 o 
  -9   6  10       51.00       61.45      7.06 o 
  -8   6  10        2.19        3.92      2.77 o 
  -7   6  10       14.21       12.24      3.27 o 
  -6   6  10        3.32       10.96      2.50 o 
  -5   6  10      113.15      115.69      5.48 o 
  -4   6  10      141.93      151.14      5.91 o 
  -3   6  10      457.78      428.71     10.74 o 
  -2   6  10       87.19       91.22      7.41 o 
  -1   6  10      221.24      209.65     12.18 o 
   0   6  10        1.99        2.61      2.38 o 
   1   6  10       16.06       19.59      3.55 o 
   2   6  10      157.33      162.37      6.61 o 
   3   6  10      146.38      155.90      7.30 o 
   4   6  10       52.78       53.27      4.67 o 
   5   6  10      201.75      196.00     10.59 o 
   6   6  10      114.83      117.43      6.90 o 
   7   6  10        9.43       13.47      4.24 o 
   8   6  10        1.28        5.22      6.23 o 
   9   6  10       54.61       57.56      6.43 o 
 -10   7  10        2.65       16.03      5.76 o 
  -9   7  10       13.05       20.06      4.01 o 
  -8   7  10       13.75       16.11      3.75 o 
  -7   7  10       46.78       47.33      4.93 o 
  -6   7  10        7.91       17.45      4.50 o 
  -5   7  10       11.37       12.30      2.55 o 
  -4   7  10        0.08       -0.50      2.73 o 
  -3   7  10       55.78       70.04      5.65 o 
  -2   7  10      123.35      128.53      7.09 o 
  -1   7  10      531.67      487.49     14.33 o 
   0   7  10        4.41        1.43      2.70 o 
   1   7  10       53.76       50.59      4.98 o 
   2   7  10        2.32        5.10      2.70 o 
   3   7  10       26.38       24.77      4.18 o 
   4   7  10       58.73       54.88      5.03 o 
   5   7  10        9.93       18.53      4.91 o 
   6   7  10       15.40       12.61      3.74 o 
   7   7  10       34.69       37.85      5.23 o 
   8   7  10       20.64        9.88      4.13 o 
   9   7  10       90.36      122.30     16.96 o 
 -10   8  10        0.17        7.67      4.06 o 
  -9   8  10       41.73       38.09      6.16 o 
  -8   8  10       26.47       22.82      4.27 o 
  -7   8  10        6.19        5.78      2.79 o 
  -6   8  10       13.67       14.54      8.08 o 
  -5   8  10        6.08       12.15      3.83 o 
  -4   8  10       48.14       50.89      5.38 o 
  -3   8  10       10.60       16.86      5.93 o 
  -2   8  10       67.80       63.59      5.62 o 
  -1   8  10        0.08       -1.34      2.75 o 
   0   8  10      134.98      144.77      7.86 o 
   1   8  10        0.23        3.06      2.80 o 
   2   8  10       21.07       20.98      4.04 o 
   3   8  10       18.42       21.02      3.79 o 
   4   8  10       15.87       33.54      5.00 o 
   5   8  10        3.73        3.16      3.94 o 
   6   8  10        1.64        0.38      3.43 o 
   7   8  10        7.57       11.97      3.94 o 
   8   8  10       19.98       39.77     11.64 o 
  -9   9  10       41.58       61.67      7.43 o 
  -8   9  10       17.96       16.40      8.37 o 
  -7   9  10       40.28       39.70      8.64 o 
  -6   9  10       26.08       38.79      5.76 o 
  -5   9  10       21.28       25.61      4.91 o 
  -4   9  10        5.31        3.48      3.64 o 
  -3   9  10       67.33       68.51      7.85 o 
  -2   9  10      154.30      161.04      8.38 o 
  -1   9  10        5.38       10.97      3.81 o 
   0   9  10      225.38      220.11      9.53 o 
   1   9  10        5.52       10.23      3.51 o 
   2   9  10       69.49       59.72      6.02 o 
   3   9  10       13.38       21.13      4.45 o 
   4   9  10        2.41        8.78      3.75 o 
   5   9  10       54.21       47.66      5.63 o 
   6   9  10       17.32       21.09      4.43 o 
   7   9  10       20.33       21.78      6.12 o 
  -8  10  10        7.17       14.41      8.70 o 
  -7  10  10        1.55       -2.75      5.87 o 
  -6  10  10        1.48        9.29      5.40 o 
  -5  10  10        1.06        1.59      5.19 o 
  -4  10  10        8.33       24.76      8.44 o 
  -3  10  10        9.22        9.92      4.55 o 
  -2  10  10      142.83      147.12      8.52 o 
  -1  10  10      254.44      216.31      9.69 o 
   0  10  10        7.51        3.48      3.47 o 
   1  10  10        0.01        0.69      3.17 o 
   2  10  10       13.89       24.05      4.42 o 
   3  10  10       35.78       50.00      5.78 o 
   4  10  10       86.64       99.57      6.99 o 
   5  10  10        4.90        0.56      3.41 o 
   6  10  10        4.94        5.64      4.80 o 
  -7  11  10       15.89       34.98      6.78 o 
  -6  11  10        1.68        9.95      5.29 o 
  -5  11  10       52.05       76.40      8.82 o 
  -4  11  10        2.29        2.95      5.07 o 
  -3  11  10       81.44       94.35      9.36 o 
  -2  11  10       36.50       42.82      5.52 o 
  -1  11  10       87.61       93.63      9.61 o 
   0  11  10        0.82        2.98      3.63 o 
   1  11  10        4.79       10.02      5.96 o 
   2  11  10       16.71       26.30      4.55 o 
   3  11  10        7.27        4.97      3.88 o 
   4  11  10       22.79       35.58      5.82 o 
   5  11  10       10.75        6.55      4.08 o 
  -5  12  10        8.36       26.83      8.15 o 
  -4  12  10       27.34       56.89     11.39 o 
  -3  12  10       20.78       31.53      6.94 o 
  -2  12  10      123.27      153.09     12.00 o 
  -1  12  10       18.27       23.30      6.62 o 
   0  12  10       12.61       26.26     10.17 o 
   1  12  10        3.15        5.04      3.56 o 
   2  12  10       16.74       17.24      5.81 o 
   3  12  10       27.27       22.07      4.79 o 
  -1  13  10        6.45       15.74      7.81 o 
 -11   0  11        6.89        0.78      6.43 o 
  -9   0  11       90.40       81.90     10.47 o 
  -7   0  11      145.92      147.56     11.64 o 
  -5   0  11      848.99      821.66     34.02 o 
  -3   0  11      437.19      426.08     14.01 o 
  -1   0  11      390.35      360.46     12.58 o 
   1   0  11        1.20        2.90      1.99 o 
   3   0  11       81.82      108.27      6.78 o 
   5   0  11       59.57       64.39      5.27 o 
   7   0  11       82.99      104.40      7.06 o 
   9   0  11       13.64       22.91     12.61 o 
 -12   1  11       30.17       30.34      6.17 o 
 -11   1  11        0.20       -2.44      4.71 o 
 -10   1  11       15.88       22.13      4.39 o 
  -9   1  11        0.01        0.59      2.62 o 
  -8   1  11       58.31       61.67      5.12 o 
  -7   1  11        8.47       11.17      2.90 o 
  -6   1  11        0.05        0.95      2.06 o 
  -5   1  11      113.49      115.97      5.84 o 
  -4   1  11       43.72       47.55      3.87 o 
  -3   1  11       88.37       89.37      6.33 o 
  -2   1  11      118.84      111.38      5.60 o 
  -1   1  11       57.43       62.09      7.79 o 
   0   1  11       18.21       27.62      2.87 o 
   1   1  11       63.36       70.71      5.15 o 
   2   1  11      315.29      302.19      7.30 o 
   3   1  11      617.38      602.63     11.83 o 
   4   1  11       62.73       68.16      4.11 o 
   5   1  11      187.35      188.93      7.10 o 
   6   1  11      312.24      312.78      9.89 o 
   7   1  11       85.51       96.18      7.79 o 
   8   1  11      358.14      347.44     11.39 o 
   9   1  11       29.61       24.23      4.50 o 
  10   1  11       12.97       17.39      4.63 o 
 -12   2  11       29.34       25.84      6.95 o 
 -11   2  11       16.48       20.74      4.29 o 
 -10   2  11       25.84       31.58      4.70 o 
  -9   2  11       42.68       46.65      4.94 o 
  -8   2  11       15.64       13.78      3.47 o 
  -7   2  11      532.60      491.85     13.93 o 
  -6   2  11      193.20      212.44     18.53 o 
  -5   2  11      153.95      151.93     13.41 o 
  -4   2  11       31.15       30.90      3.40 o 
  -3   2  11      343.89      324.50     11.36 o 
  -2   2  11      129.86      115.00      5.67 o 
  -1   2  11        3.19        1.02      1.95 o 
   0   2  11       34.51       28.41      3.66 o 
   1   2  11      348.28      317.18      8.65 o 
   2   2  11       74.75       80.95      4.84 o 
   3   2  11        2.38       -1.01      2.34 o 
   4   2  11        0.63       -1.69      1.97 o 
   5   2  11       73.66       67.93      4.97 o 
   6   2  11       20.55       35.24      5.97 o 
   7   2  11       77.67       71.13     11.11 o 
   8   2  11        7.13       13.15      3.96 o 
   9   2  11        7.46        1.45      4.26 o 
  10   2  11        1.28        3.08      4.61 o 
 -11   3  11        5.42        7.15      5.22 o 
 -10   3  11       14.52       11.03      3.80 o 
  -9   3  11       28.87       27.86      4.30 o 
  -8   3  11        1.74        6.45      3.94 o 
  -7   3  11       10.09       10.49      3.41 o 
  -6   3  11       42.94       38.90      4.14 o 
  -5   3  11        5.69        4.69      2.35 o 
  -4   3  11        2.91        2.07      2.16 o 
  -3   3  11       49.01       51.56      3.68 o 
  -2   3  11       74.28       75.44      5.31 o 
  -1   3  11       25.19       27.34      3.05 o 
   0   3  11       12.28       10.80      2.42 o 
   1   3  11      240.91      232.15      6.43 o 
   2   3  11       79.76      102.54     15.48 o 
   3   3  11       46.80       58.08      4.65 o 
   4   3  11       64.09       77.33      5.87 o 
   5   3  11      135.56      162.74     15.94 o 
   6   3  11      189.15      189.34      7.76 o 
   7   3  11      284.70      262.10      9.00 o 
   8   3  11        2.12        2.44      3.49 o 
   9   3  11      139.91      135.45     19.51 o 
 -11   4  11       43.88       44.52      5.28 o 
 -10   4  11       11.27        8.99      3.64 o 
  -9   4  11       25.43       33.26      4.70 o 
  -8   4  11      428.94      386.09     12.41 o 
  -7   4  11       27.82       35.12      4.25 o 
  -6   4  11      646.64      568.85     15.42 o 
  -5   4  11       76.90       68.84      5.66 o 
  -4   4  11        8.13        7.93      2.40 o 
  -3   4  11      281.48      301.80      8.51 o 
  -2   4  11      727.89      650.25     18.44 o 
  -1   4  11      116.92      118.30      5.58 o 
   0   4  11      187.29      177.20      6.22 o 
   1   4  11        2.81        5.28      2.42 o 
   2   4  11      157.04      150.26      6.29 o 
   3   4  11       32.83       30.30      3.64 o 
   4   4  11       73.64       71.80      6.35 o 
   5   4  11       13.99       10.23      3.30 o 
   6   4  11      109.89      125.56      8.55 o 
   7   4  11       16.59       17.26      4.09 o 
   8   4  11      176.66      157.34     17.03 o 
   9   4  11        0.17        5.70      4.88 o 
 -11   5  11        9.23        9.11      5.50 o 
 -10   5  11        3.51        4.39      3.33 o 
  -9   5  11       35.48       27.85      4.53 o 
  -8   5  11      110.41      108.70      6.95 o 
  -7   5  11       15.70       13.01      3.27 o 
  -6   5  11      239.01      220.76     13.54 o 
  -5   5  11        1.58       -0.06      2.14 o 
  -4   5  11       13.40       14.97      2.73 o 
  -3   5  11       81.72       83.11      4.64 o 
  -2   5  11      452.75      391.79     10.09 o 
  -1   5  11       30.12       35.11      3.31 o 
   0   5  11        0.01        3.92      2.99 o 
   1   5  11      566.90      525.97     14.86 o 
   2   5  11        3.68        2.86      3.30 o 
   3   5  11        4.03        3.32      2.72 o 
   4   5  11       77.84       72.24      5.27 o 
   5   5  11       61.75       84.38      5.93 o 
   6   5  11        6.48       15.71      5.82 o 
   7   5  11       69.08       67.90      6.01 o 
   8   5  11       49.77       48.38      5.68 o 
   9   5  11       22.65       27.74      4.81 o 
 -10   6  11       19.13       20.20      4.48 o 
  -9   6  11       67.12       66.99      6.12 o 
  -8   6  11      140.64      143.04      7.88 o 
  -7   6  11        2.49        6.48      2.85 o 
  -6   6  11       49.99       50.34      4.84 o 
  -5   6  11       92.07       99.95      8.46 o 
  -4   6  11       13.42       20.89      3.68 o 
  -3   6  11      276.03      246.78      7.77 o 
  -2   6  11      152.98      160.70     12.11 o 
  -1   6  11        4.49        3.32      2.74 o 
   0   6  11       22.53       28.90      4.06 o 
   1   6  11       35.15       31.20      4.20 o 
   2   6  11       64.78       74.34      5.12 o 
   3   6  11        1.84        7.67      3.46 o 
   4   6  11       11.44       14.56      3.59 o 
   5   6  11        4.88       10.30      3.78 o 
   6   6  11       12.65       12.60      4.81 o 
   7   6  11        9.68       18.89      4.63 o 
   8   6  11        0.06        6.10      4.16 o 
 -10   7  11        0.40       11.83      5.09 o 
  -9   7  11       12.27       16.52      4.76 o 
  -8   7  11        0.40        4.59      3.15 o 
  -7   7  11       33.51       36.44      4.70 o 
  -6   7  11       36.24       27.91      4.11 o 
  -5   7  11        0.00        3.40      4.65 o 
  -4   7  11      249.72      232.48      9.52 o 
  -3   7  11       49.32       49.24      5.32 o 
  -2   7  11      149.91      130.26      7.62 o 
  -1   7  11      150.36      155.77      8.11 o 
   0   7  11       46.68       58.12      5.43 o 
   1   7  11      136.13      124.13      7.36 o 
   2   7  11      219.94      201.46      8.93 o 
   3   7  11       46.74       62.51      5.33 o 
   4   7  11       64.80       82.25      8.32 o 
   5   7  11       31.91       44.91      7.86 o 
   6   7  11        1.39       -0.16      4.01 o 
   7   7  11       83.16       84.16      7.85 o 
   8   7  11       72.00       68.76      6.44 o 
  -9   8  11        6.42       10.62      4.52 o 
  -8   8  11        3.70       10.62      3.85 o 
  -7   8  11        3.58        3.81      4.93 o 
  -6   8  11      280.66      269.76     10.91 o 
  -5   8  11       55.76       68.78      6.35 o 
  -4   8  11       54.67       61.85      6.52 o 
  -3   8  11        4.68       10.66      3.97 o 
  -2   8  11        2.53        4.99      4.23 o 
  -1   8  11       42.82       55.13      5.70 o 
   0   8  11       37.92       50.42      5.33 o 
   1   8  11        3.81        6.00      3.28 o 
   2   8  11        1.55        1.20      3.06 o 
   3   8  11       17.94       21.40      4.37 o 
   4   8  11       15.73       21.77      4.11 o 
   5   8  11        5.57        9.11      4.87 o 
   6   8  11        2.74        0.01      4.26 o 
   7   8  11        8.11       18.43      5.23 o 
  -8   9  11        0.07       -3.71      7.54 o 
  -7   9  11        3.57        3.21      7.37 o 
  -6   9  11       15.40       31.08      5.25 o 
  -5   9  11       13.82       20.28      5.04 o 
  -4   9  11       32.03       49.46      5.92 o 
  -3   9  11       12.50       21.07      7.63 o 
  -2   9  11       40.03       33.72      5.04 o 
  -1   9  11       21.30       24.27      4.56 o 
   0   9  11      299.99      255.22     10.55 o 
   1   9  11      116.97      109.77      7.59 o 
   2   9  11       94.52      100.66      7.52 o 
   3   9  11        0.01       -1.92      3.40 o 
   4   9  11      120.70      121.13      8.31 o 
   5   9  11        0.72       -1.34      4.27 o 
   6   9  11       51.14       65.25      7.73 o 
  -7  10  11       47.52       54.97     11.97 o 
  -6  10  11        0.67        4.79      5.64 o 
  -5  10  11       76.90       89.42     15.16 o 
  -4  10  11       15.98       23.85      5.43 o 
  -3  10  11       40.14       46.13      6.16 o 
  -2  10  11        5.16        5.49      3.35 o 
  -1  10  11       65.32       83.44      7.06 o 
   0  10  11       24.85       30.18      4.93 o 
   1  10  11       40.62       39.62      5.44 o 
   2  10  11        6.58        3.37      3.89 o 
   3  10  11        0.00        1.52      4.08 o 
   4  10  11       48.53       61.77      6.89 o 
   5  10  11       22.16       38.46     14.68 o 
  -6  11  11        5.57       13.21      6.17 o 
  -5  11  11       17.62       13.65      6.90 o 
  -4  11  11        7.14        5.56      5.93 o 
  -3  11  11       20.53       27.45      9.00 o 
  -2  11  11        2.11        6.45      3.61 o 
  -1  11  11        7.51        8.75      3.66 o 
   0  11  11        2.20        9.17      3.99 o 
   1  11  11        0.62       -3.23      3.23 o 
   2  11  11       47.08       66.97     14.18 o 
   3  11  11       59.04       96.06     21.11 o 
   4  11  11       12.40       17.58      4.80 o 
  -4  12  11       23.67       41.28     12.08 o 
  -3  12  11        4.64        4.60      5.32 o 
  -2  12  11       13.41       32.80      9.14 o 
  -1  12  11        6.90        9.86      5.67 o 
   0  12  11       14.56       10.81      3.98 o 
   1  12  11       38.83       43.21      5.88 o 
 -10   0  12       27.04       23.99      8.03 o 
  -8   0  12       67.33       58.07      8.76 o 
  -4   0  12        0.06        1.39      3.32 o 
  -2   0  12      103.95      114.65     10.64 o 
   0   0  12        7.52       15.28      6.23 o 
   2   0  12      985.69      943.37     25.24 o 
   4   0  12      160.11      142.47     12.58 o 
   6   0  12      227.11      219.45     12.58 o 
   8   0  12       60.64       53.47     14.91 o 
 -11   1  12       38.75       27.53      5.96 o 
 -10   1  12       11.52       24.35     11.83 o 
  -9   1  12       48.91       46.11      6.22 o 
  -8   1  12        0.34        2.42      3.38 o 
  -7   1  12       28.55       25.49      7.09 o 
  -6   1  12        0.01        0.26      2.58 o 
  -5   1  12      336.12      333.36     13.10 o 
  -4   1  12      133.43      135.82      6.31 o 
  -3   1  12      129.94      139.56      6.23 o 
  -2   1  12      359.89      349.54     10.54 o 
  -1   1  12       26.54       23.75      3.15 o 
   0   1  12       39.20       45.58      4.91 o 
   1   1  12      190.13      170.91      5.70 o 
   2   1  12        2.31        2.05      2.22 o 
   3   1  12      605.47      563.66     11.53 o 
   4   1  12       59.33       75.13      6.05 o 
   5   1  12      175.19      151.13      9.03 o 
   6   1  12       46.15       54.90      5.04 o 
   7   1  12       64.88       64.20      6.39 o 
   8   1  12        3.30        7.79      3.82 o 
   9   1  12        1.86        2.82      3.69 o 
 -11   2  12        2.58       -3.62      4.27 o 
 -10   2  12       10.52       14.60      3.98 o 
  -9   2  12       29.81       22.36      4.03 o 
  -8   2  12        0.77        5.86      3.13 o 
  -7   2  12       26.51       23.10      3.77 o 
  -6   2  12        1.11       -0.42      2.51 o 
  -5   2  12       16.95       20.90      3.46 o 
  -4   2  12      150.73      146.79      8.27 o 
  -3   2  12        0.46        0.84      2.00 o 
  -2   2  12        9.55       13.22      2.73 o 
  -1   2  12       14.33       14.20      2.43 o 
   0   2  12       55.77       59.53      4.01 o 
   1   2  12       99.58      110.70      5.46 o 
   2   2  12       95.67      103.51      4.75 o 
   3   2  12      102.40      103.47      6.45 o 
   4   2  12       12.96       17.90      3.02 o 
   5   2  12        0.12       -0.13      2.86 o 
   6   2  12      109.81      121.59      7.20 o 
   7   2  12       61.87       63.79      5.55 o 
   8   2  12      106.14      111.55      7.61 o 
   9   2  12       12.82       20.33      7.36 o 
 -11   3  12       14.13       21.62      4.58 o 
 -10   3  12       15.35       15.73      4.01 o 
  -9   3  12       58.83       67.06      6.93 o 
  -8   3  12       24.75       24.24      4.34 o 
  -7   3  12      110.66      108.60      6.68 o 
  -6   3  12       10.58        9.62      3.02 o 
  -5   3  12       81.63       90.53      5.82 o 
  -4   3  12      177.60      191.89      7.77 o 
  -3   3  12       46.11       45.59      4.26 o 
  -2   3  12       46.06       55.19      3.93 o 
  -1   3  12        0.05        0.95      1.80 o 
   0   3  12       18.08       18.53      2.88 o 
   1   3  12       47.95       58.03      3.97 o 
   2   3  12      140.45      152.26      8.95 o 
   3   3  12       31.57       32.07      3.98 o 
   4   3  12        0.53        3.39      2.78 o 
   5   3  12       11.68        9.14      4.38 o 
   6   3  12       15.75       16.67      4.12 o 
   7   3  12        0.54        3.22      3.26 o 
   8   3  12       19.49       25.62      4.94 o 
   9   3  12        4.87       10.25      6.60 o 
 -11   4  12       35.48       40.71      5.87 o 
 -10   4  12       36.20       39.09      6.86 o 
  -9   4  12        0.56        3.24      3.31 o 
  -8   4  12      361.30      320.05     11.39 o 
  -7   4  12      191.08      174.00      8.13 o 
  -6   4  12       20.92       12.90      3.12 o 
  -5   4  12        1.73        4.62      2.48 o 
  -4   4  12      223.61      216.10      8.43 o 
  -3   4  12      111.01      118.77      5.47 o 
  -2   4  12        5.18        7.40      2.33 o 
  -1   4  12       43.81       47.16      3.73 o 
   0   4  12      156.31      144.74      6.63 o 
   1   4  12       84.92       91.19     10.37 o 
   2   4  12      196.07      181.40      7.08 o 
   3   4  12      111.16      110.29      6.13 o 
   4   4  12      102.89      112.22      6.45 o 
   5   4  12      107.38      119.44      6.78 o 
   6   4  12       74.42       94.20      7.52 o 
   7   4  12      108.91      106.75      8.96 o 
   8   4  12        3.42       20.79      6.79 o 
 -10   5  12       20.94       40.99     15.74 o 
  -9   5  12        6.03        2.76      3.30 o 
  -8   5  12       11.36       14.13      3.92 o 
  -7   5  12       25.78       29.40      4.42 o 
  -6   5  12      297.95      273.63     10.15 o 
  -5   5  12       19.06       18.93      3.48 o 
  -4   5  12      525.26      481.29     13.88 o 
  -3   5  12       11.55       14.52      2.77 o 
  -2   5  12      108.14      113.46      5.34 o 
  -1   5  12       66.37       61.56      5.26 o 
   0   5  12       20.70       33.45      5.10 o 
   1   5  12       94.09       91.39      8.28 o 
   2   5  12       43.86       39.22      4.92 o 
   3   5  12        2.08        3.30      2.94 o 
   4   5  12        4.35        4.55      4.13 o 
   5   5  12        9.00        9.88      3.91 o 
   6   5  12        3.45        8.50      4.01 o 
   7   5  12        0.64       -0.54      3.94 o 
   8   5  12       14.33       38.93     12.32 o 
 -10   6  12       20.52       27.75      5.02 o 
  -9   6  12       24.90       28.19      4.83 o 
  -8   6  12        8.54        5.40      3.54 o 
  -7   6  12       51.50       51.17      5.27 o 
  -6   6  12        2.90       -0.46      4.71 o 
  -5   6  12       43.07       33.22      4.53 o 
  -4   6  12        3.20        2.79      2.18 o 
  -3   6  12       10.40        2.73      3.90 o 
  -2   6  12       89.84       89.90      6.32 o 
  -1   6  12       78.85       86.45      6.24 o 
   0   6  12       35.04       33.31      4.45 o 
   1   6  12      288.37      265.97     10.22 o 
   2   6  12      111.51      115.51      7.32 o 
   3   6  12      366.24      319.77     10.19 o 
   4   6  12      106.82      104.24      6.77 o 
   5   6  12      100.55      101.28      6.73 o 
   6   6  12        1.78        6.31      3.97 o 
   7   6  12      225.57      204.39     13.48 o 
   8   6  12       11.74       12.41     11.91 o 
  -9   7  12        4.84        6.83      3.53 o 
  -8   7  12       60.88       66.34      8.54 o 
  -7   7  12        3.28        2.11      3.20 o 
  -6   7  12       41.74       49.50      5.33 o 
  -5   7  12        5.48        7.98      4.51 o 
  -4   7  12        9.32        9.07      3.91 o 
  -3   7  12       48.92       50.58      5.68 o 
  -2   7  12        3.90       11.45      3.34 o 
  -1   7  12        3.84        6.32      3.21 o 
   0   7  12       32.35       36.06      4.81 o 
   1   7  12       26.04       32.40      4.80 o 
   2   7  12       25.94       29.06      5.51 o 
   3   7  12        0.00        0.49      3.18 o 
   4   7  12       14.75       14.10      4.00 o 
   5   7  12        3.90       -2.28      3.59 o 
   6   7  12        4.07       -0.92      5.43 o 
   7   7  12        1.02        6.06      8.51 o 
  -8   8  12        0.06        3.42      5.71 o 
  -7   8  12        8.30        8.73      8.92 o 
  -6   8  12        4.41        9.06      5.21 o 
  -5   8  12       26.15       43.40      5.63 o 
  -4   8  12       15.68        9.67      4.19 o 
  -3   8  12       16.32       25.79      5.06 o 
  -2   8  12        4.34        4.38      3.28 o 
  -1   8  12        8.62        8.91      3.65 o 
   0   8  12       10.93       11.22      4.23 o 
   1   8  12       45.17       51.93      5.70 o 
   2   8  12       16.09       15.14      4.11 o 
   3   8  12        8.37        8.94      3.79 o 
   4   8  12       10.46       14.39      4.28 o 
   5   8  12       24.86       34.45      5.26 o 
   6   8  12       78.80      102.03     13.01 o 
  -7   9  12       42.57       53.84      7.96 o 
  -6   9  12       12.61       16.08      5.89 o 
  -5   9  12      122.03      117.39     18.70 o 
  -4   9  12        9.62       21.70      5.05 o 
  -3   9  12       87.07       87.30      7.50 o 
  -2   9  12       38.76       47.97      6.81 o 
  -1   9  12       46.52       52.08      6.11 o 
   0   9  12        1.80        6.44      3.71 o 
   1   9  12       88.27       87.11      7.16 o 
   2   9  12       12.03       11.95      4.03 o 
   3   9  12       13.29       15.46      4.41 o 
   4   9  12        0.62       -2.70      3.70 o 
   5   9  12       10.36       19.72      5.69 o 
  -6  10  12       32.11       53.66     23.44 o 
  -5  10  12        0.00        7.82      6.05 o 
  -4  10  12       11.50       19.88     11.70 o 
  -3  10  12       56.59       59.02      6.89 o 
  -2  10  12       11.07       21.30      4.55 o 
  -1  10  12        9.49       14.46      4.58 o 
   0  10  12      125.48      126.10      9.41 o 
   1  10  12        2.62        1.58      3.75 o 
   2  10  12      190.74      180.64     10.13 o 
   3  10  12        2.79       12.41      4.34 o 
   4  10  12       29.01       37.76      9.36 o 
  -4  11  12      100.59      116.67     11.27 o 
  -3  11  12       63.23       88.22      8.04 o 
  -2  11  12       24.69       21.40      8.91 o 
  -1  11  12        2.32       11.73      3.79 o 
   0  11  12       22.32       20.50      4.74 o 
   1  11  12        1.13        4.01      4.13 o 
   2  11  12        0.13        0.27      4.41 o 
 -11   0  13       55.89       69.93     11.64 o 
  -9   0  13        2.31        5.87      4.93 o 
  -7   0  13        1.08        7.20      5.38 o 
  -5   0  13        9.88       22.17      5.76 o 
  -3   0  13      247.59      246.86     15.40 o 
  -1   0  13       93.35      117.97     11.19 o 
   1   0  13        3.15        0.86      3.29 o 
   3   0  13      314.50      304.43     14.00 o 
   5   0  13       35.97       32.53      8.87 o 
  -9   1  13        6.48        7.62      4.12 o 
  -8   1  13       48.95       61.74     11.97 o 
  -7   1  13        7.12       16.94     12.47 o 
  -6   1  13       35.23       30.81      5.13 o 
  -5   1  13        5.46        3.34      2.78 o 
  -4   1  13       12.07       17.22      3.95 o 
  -3   1  13       59.56       60.43      6.13 o 
  -2   1  13       18.95       32.47      8.98 o 
  -1   1  13        0.79        3.65      2.57 o 
   0   1  13      174.73      159.63      7.18 o 
   1   1  13      145.86      156.78      6.08 o 
   2   1  13        8.58       13.29      3.40 o 
   3   1  13      312.27      300.76     10.12 o 
   4   1  13      291.14      278.66      8.97 o 
   5   1  13        0.00        2.99      3.59 o 
   6   1  13       13.94       20.73      5.22 o 
   7   1  13        6.54       11.01      6.57 o 
   8   1  13       10.28       15.41      6.03 o 
 -10   2  13       24.36       33.45     13.05 o 
  -9   2  13       49.19       46.27      6.85 o 
  -8   2  13       11.34        9.73      4.28 o 
  -7   2  13       20.83       22.18      4.86 o 
  -6   2  13        8.05       13.60      4.17 o 
  -5   2  13       63.31       77.69      7.03 o 
  -4   2  13        3.24        1.39      2.21 o 
  -3   2  13      122.25      140.57     17.50 o 
  -2   2  13        1.87        4.11      2.40 o 
  -1   2  13      136.61      141.02      6.44 o 
   0   2  13       24.58       26.89      3.18 o 
   1   2  13       58.89       74.91      7.22 o 
   2   2  13       30.20       34.23      3.49 o 
   3   2  13       38.88       55.51      4.71 o 
   4   2  13       86.56       92.35      5.78 o 
   5   2  13       31.01       31.53      4.85 o 
   6   2  13       17.22       25.96      5.91 o 
   7   2  13       52.83       62.12     10.18 o 
   8   2  13        7.37       11.47      7.70 o 
 -10   3  13        0.80        7.42      4.54 o 
  -9   3  13       54.06       75.06      6.42 o 
  -8   3  13       30.89       35.97      4.89 o 
  -7   3  13        1.11       -1.96      5.06 o 
  -6   3  13       19.38       36.36     14.36 o 
  -5   3  13        0.01       -0.99      2.47 o 
  -4   3  13       75.76       81.36     10.49 o 
  -3   3  13        6.25        5.87      2.49 o 
  -2   3  13       70.60       64.04      5.16 o 
  -1   3  13      138.74      121.17      5.45 o 
   0   3  13       34.46       35.45      3.57 o 
   1   3  13       19.11       22.93      3.11 o 
   2   3  13       14.11       15.34      3.44 o 
   3   3  13       59.48       59.95      6.35 o 
   4   3  13      240.74      197.55     18.20 o 
   5   3  13      106.25      101.14      7.51 o 
   6   3  13        1.98        8.54      5.15 o 
   7   3  13       24.48       35.93      9.05 o 
   8   3  13       88.96       86.30      7.12 o 
 -10   4  13      102.81      107.14      9.66 o 
  -9   4  13        0.39        2.24      3.25 o 
  -8   4  13       27.74       21.50      4.31 o 
  -7   4  13       76.34       79.34      6.23 o 
  -6   4  13        1.41        3.82      3.01 o 
  -5   4  13      220.38      225.75      9.19 o 
  -4   4  13      308.46      285.42     10.26 o 
  -3   4  13        4.29        3.95      2.73 o 
  -2   4  13       86.02       97.36      5.28 o 
  -1   4  13       23.62       20.13      3.11 o 
   0   4  13      316.21      313.90     10.93 o 
   1   4  13      135.76      135.55      7.47 o 
   2   4  13       21.04       23.62      4.19 o 
   3   4  13       42.11       41.11      4.66 o 
   4   4  13       56.11       52.47      5.49 o 
   5   4  13        8.32        7.06      4.13 o 
   6   4  13        5.43        9.22      6.37 o 
   7   4  13       17.19       14.23      4.56 o 
  -9   5  13       81.53       86.01      7.14 o 
  -8   5  13        0.08        1.12      3.19 o 
  -7   5  13       13.75        9.19      7.17 o 
  -6   5  13        9.13        8.54      3.32 o 
  -5   5  13        1.13       -1.33      2.54 o 
  -4   5  13       39.71       36.42      4.52 o 
  -3   5  13      186.95      171.36      7.88 o 
  -2   5  13      121.77      113.85      8.71 o 
  -1   5  13        1.85       -2.03      2.73 o 
   0   5  13        0.05        0.46      2.71 o 
   1   5  13       13.38       13.23      3.83 o 
   2   5  13       79.00       82.27      6.37 o 
   3   5  13       77.01       79.46      6.44 o 
   4   5  13        3.88        5.29      3.79 o 
   5   5  13      109.11      103.27      6.83 o 
   6   5  13        0.43       -2.23      3.74 o 
   7   5  13       52.07       61.78      7.48 o 
  -9   6  13        4.56       15.07      7.07 o 
  -8   6  13        8.11        9.17      3.70 o 
  -7   6  13        4.92        4.63      3.31 o 
  -6   6  13        0.40       -2.09      2.76 o 
  -5   6  13      104.86       89.12      6.32 o 
  -4   6  13       88.53       99.17      8.77 o 
  -3   6  13      123.17      141.34     11.81 o 
  -2   6  13       26.50       29.23      5.83 o 
  -1   6  13        9.99       14.05      3.61 o 
   0   6  13       57.05       64.11      5.78 o 
   1   6  13       60.95       62.94      5.92 o 
   2   6  13       31.10       36.86      5.04 o 
   3   6  13        2.35       -1.53      3.54 o 
   4   6  13      105.30      101.20      9.97 o 
   5   6  13        0.04        3.62      3.87 o 
   6   6  13       29.92       26.72      5.20 o 
   7   6  13        0.04       -6.10     10.36 o 
  -8   7  13        0.62        2.05      5.05 o 
  -7   7  13       92.12      102.93      7.22 o 
  -6   7  13        0.40       -0.42      4.72 o 
  -5   7  13       37.62       50.78      7.48 o 
  -4   7  13       20.12       12.32      5.34 o 
  -3   7  13        4.90        7.01      4.36 o 
  -2   7  13        0.08       -2.98      2.98 o 
  -1   7  13        0.39       -1.60      2.85 o 
   0   7  13       28.66       43.92      5.31 o 
   1   7  13       31.17       39.71      5.77 o 
   2   7  13        0.23        2.51      3.23 o 
   3   7  13       66.81       73.05      6.70 o 
   4   7  13       22.30       12.22      4.24 o 
   5   7  13       21.89       36.26      5.29 o 
   6   7  13       38.11       47.49      6.02 o 
  -7   8  13       17.22       24.45      9.39 o 
  -6   8  13       33.88       39.56      7.52 o 
  -5   8  13        4.23       10.15     10.25 o 
  -4   8  13       13.70       12.69      4.58 o 
  -3   8  13       68.95       80.72      7.14 o 
  -2   8  13       61.84       73.35      6.65 o 
  -1   8  13        2.50        0.45      4.14 o 
   0   8  13       10.58       15.32      4.32 o 
   1   8  13      103.18      102.34      7.67 o 
   2   8  13       17.39       19.64      4.66 o 
   3   8  13       21.28       26.02      6.25 o 
   4   8  13       26.01       33.20      5.54 o 
   5   8  13        1.78       10.92      5.81 o 
  -6   9  13       24.47       26.88      9.09 o 
  -5   9  13        3.42       17.27      6.02 o 
  -4   9  13       31.46       47.71      6.52 o 
  -3   9  13        0.00        5.75      4.37 o 
  -2   9  13        0.69       -0.33      3.56 o 
  -1   9  13       10.02       14.21      4.53 o 
   0   9  13       11.67       23.75      4.99 o 
   1   9  13        4.16        7.03      3.94 o 
   2   9  13       63.95       67.05     11.58 o 
   3   9  13       36.41       38.06      5.70 o 
   4   9  13       37.60       42.97     12.30 o 
  -5  10  13       14.64       23.88     10.31 o 
  -4  10  13        6.86       17.13      5.21 o 
  -3  10  13       76.52       91.46      8.07 o 
  -2  10  13       10.07       19.33      6.56 o 
  -1  10  13       31.88       45.65      5.97 o 
   0  10  13        0.30        6.83      8.21 o 
   1  10  13       50.69       51.02      7.58 o 
   2  10  13        5.38        6.53      4.11 o 
 -10   0  14       82.79       85.34     11.53 o 
  -8   0  14       16.43       31.36      7.59 o 
  -6   0  14        7.50        4.60      4.71 o 
  -4   0  14       75.96       94.59     11.14 o 
  -2   0  14        4.92        0.33      4.21 o 
   0   0  14      667.92      642.68     29.65 o 
   2   0  14       71.09       76.56     13.90 o 
   4   0  14      517.92      493.92     23.58 o 
   6   0  14       35.76       39.41      9.44 o 
 -10   1  14        9.00        8.30      4.49 o 
  -9   1  14        0.44       -2.70      3.91 o 
  -8   1  14        1.37        6.33      4.63 o 
  -7   1  14       26.32       38.50      6.90 o 
  -6   1  14       27.66       27.22      5.04 o 
  -5   1  14       19.42       25.73      7.43 o 
  -4   1  14       54.41       51.66      6.36 o 
  -3   1  14       64.14       60.44      6.62 o 
  -2   1  14       68.65       70.55      6.95 o 
  -1   1  14      418.31      415.14     15.65 o 
   0   1  14       22.12       24.49      6.21 o 
   1   1  14      275.71      273.66     12.54 o 
   2   1  14        2.15        2.72      2.91 o 
   3   1  14       32.02       40.21      4.46 o 
   4   1  14        0.20       -1.71      3.95 o 
   5   1  14      203.07      186.75     16.21 o 
   6   1  14       16.75       23.93      5.80 o 
   7   1  14       44.37       60.81      7.18 o 
 -10   2  14       10.77       20.37      5.33 o 
  -9   2  14       32.60       26.62      5.91 o 
  -8   2  14       36.94       38.73      6.40 o 
  -7   2  14        6.76        7.54      4.18 o 
  -6   2  14      173.84      157.77      9.62 o 
  -5   2  14       11.82       12.10      7.67 o 
  -4   2  14       20.25       17.81      4.22 o 
  -3   2  14        0.53       -2.20      2.82 o 
  -2   2  14       77.75       68.37      6.77 o 
  -1   2  14       74.01       72.71     10.86 o 
   0   2  14       41.94       38.89      4.58 o 
   1   2  14       16.77       26.95      3.93 o 
   2   2  14       71.03       85.16      6.56 o 
   3   2  14        8.88       17.39      5.56 o 
   4   2  14       96.51      102.90      8.39 o 
   5   2  14      209.74      173.37      9.80 o 
   6   2  14        0.48        1.49      5.18 o 
   7   2  14        8.22       13.04      8.06 o 
  -9   3  14       16.78       26.99     20.42 o 
  -8   3  14        5.34        5.31      4.60 o 
  -7   3  14        0.07       -0.62      3.82 o 
  -6   3  14       23.56       21.02      5.17 o 
  -5   3  14        1.69        3.67      4.29 o 
  -4   3  14        0.17        0.43      2.68 o 
  -3   3  14        4.18        5.63      3.64 o 
  -2   3  14      142.65      141.65      8.76 o 
  -1   3  14      107.33      108.78     10.36 o 
   0   3  14      142.29      140.71      6.28 o 
   1   3  14       45.45       56.15      5.47 o 
   2   3  14       24.41       25.27      4.44 o 
   3   3  14        6.77        5.20      3.92 o 
   4   3  14       29.91       33.65      8.18 o 
   5   3  14       54.98       48.90      8.28 o 
   6   3  14      129.66      132.22     16.00 o 
   7   3  14        5.56        6.02      3.79 o 
  -9   4  14      143.14      132.82     13.96 o 
  -8   4  14       11.43       13.98      4.09 o 
  -7   4  14       98.05       87.75      6.83 o 
  -6   4  14       22.05       22.79      4.15 o 
  -5   4  14      183.76      181.18      8.66 o 
  -4   4  14        6.12        9.69      3.27 o 
  -3   4  14        2.93        4.25      2.70 o 
  -2   4  14       12.78       12.81      3.30 o 
  -1   4  14       40.63       40.87      7.42 o 
   0   4  14        6.83       12.34     10.35 o 
   1   4  14        0.29        2.90      3.35 o 
   2   4  14        1.93       -1.71      3.45 o 
   3   4  14        0.02       -1.40      4.70 o 
   4   4  14        2.23       -3.06      3.55 o 
   5   4  14       13.58        9.33      4.19 o 
   6   4  14       49.19       61.58      6.58 o 
  -9   5  14       22.68       34.69     10.64 o 
  -8   5  14       15.59       23.26      4.74 o 
  -7   5  14       50.41       51.06      7.58 o 
  -6   5  14       87.06       90.03      8.33 o 
  -5   5  14       17.39       20.04      4.24 o 
  -4   5  14       81.20       75.72      5.98 o 
  -3   5  14        3.35        2.80      4.31 o 
  -2   5  14      127.80      142.98      9.98 o 
  -1   5  14       55.58       55.91      5.53 o 
   0   5  14      167.12      163.78      8.37 o 
   1   5  14        2.20        4.90      3.69 o 
   2   5  14       65.83       58.20     23.00 o 
   3   5  14       22.33       22.80      4.74 o 
   4   5  14      113.87      130.32     10.13 o 
   5   5  14        4.78        2.22      5.84 o 
   6   5  14       31.51       34.88      5.57 o 
  -8   6  14       37.89       45.45      5.74 o 
  -7   6  14       20.77       22.66      5.27 o 
  -6   6  14       29.70       34.12      5.02 o 
  -5   6  14        3.56        1.86      4.82 o 
  -4   6  14      281.26      271.72     13.93 o 
  -3   6  14       72.41       55.91      7.65 o 
  -2   6  14       44.51       45.30      6.70 o 
  -1   6  14        4.41       10.22      3.53 o 
   0   6  14       10.00        9.69      3.55 o 
   1   6  14        2.79        1.37      3.19 o 
   2   6  14       20.74       25.29      5.06 o 
   3   6  14       11.08       18.13     11.12 o 
   4   6  14        0.69       -3.67      5.27 o 
   5   6  14       32.80       34.68      5.72 o 
  -7   7  14        0.34        2.98      5.24 o 
  -6   7  14       51.01       51.76      7.97 o 
  -5   7  14        4.57        5.02      5.35 o 
  -4   7  14        9.85        6.04      8.73 o 
  -3   7  14       12.49       18.70      5.72 o 
  -2   7  14       62.57       58.91      8.51 o 
  -1   7  14       57.48       67.58      6.66 o 
   0   7  14      126.08      151.99      8.85 o 
   1   7  14        0.03        3.88      3.76 o 
   2   7  14      149.45      148.96      9.01 o 
   3   7  14       61.21       62.24      6.73 o 
   4   7  14       94.58       78.69     13.30 o 
  -6   8  14        0.13        7.04      5.52 o 
  -5   8  14        0.47       -0.99      4.86 o 
  -4   8  14       17.79       22.81      6.77 o 
  -3   8  14        0.38        3.42      4.44 o 
  -2   8  14        6.85       10.64      6.90 o 
  -1   8  14        9.09        5.37      3.93 o 
   0   8  14       23.42       31.87      5.52 o 
   1   8  14        7.68       15.23      4.40 o 
   2   8  14        0.11        0.77      3.70 o 
   3   8  14        0.01       10.42      7.82 o 
  -4   9  14       14.76       25.10      6.91 o 
  -3   9  14        3.98        1.37      7.18 o 
  -2   9  14        3.06        1.75      5.18 o 
  -1   9  14      111.76      122.97      8.72 o 
   0   9  14        7.35       10.18      4.41 o 
   1   9  14       92.00      121.24     10.67 o 
   2   9  14        5.55       11.86      4.54 o 
  -9   0  15       52.12       51.53     10.03 o 
  -7   0  15       46.71       59.18      9.53 o 
  -5   0  15      113.40      133.88     13.41 o 
  -3   0  15       60.08       66.38      9.75 o 
  -1   0  15      622.64      575.79     28.43 o 
   1   0  15      293.20      264.65     18.40 o 
   3   0  15      218.70      212.81     10.95 o 
   5   0  15       61.75       79.06     15.90 o 
  -9   1  15        8.67       11.25      5.82 o 
  -8   1  15        9.13       33.27     23.88 o 
  -7   1  15       13.35       19.00      4.40 o 
  -6   1  15      158.66      150.17     10.22 o 
  -5   1  15        4.23        7.07      3.64 o 
  -4   1  15       13.47        8.80      4.05 o 
  -3   1  15        5.79        3.60      3.68 o 
  -2   1  15       19.70       31.34      7.12 o 
  -1   1  15        7.50        6.46      3.99 o 
   0   1  15       85.08      101.41     11.53 o 
   1   1  15       63.00       58.33      6.90 o 
   2   1  15        3.68        9.27      4.14 o 
   3   1  15        4.52        2.48      3.52 o 
   4   1  15       55.06       61.19      6.15 o 
   5   1  15        0.01        7.76      4.51 o 
   6   1  15       28.43       33.41      7.88 o 
  -9   2  15        0.06        3.21      4.40 o 
  -8   2  15        9.39       18.60      9.31 o 
  -7   2  15        8.16       10.16      6.98 o 
  -6   2  15        7.40       10.05      4.00 o 
  -5   2  15        0.52       -2.59      2.98 o 
  -4   2  15       30.72       37.70      5.62 o 
  -3   2  15        0.35        1.27      4.02 o 
  -2   2  15      102.06       88.99      9.97 o 
  -1   2  15      117.60      138.74     20.84 o 
   0   2  15      469.70      418.78     16.31 o 
   1   2  15       14.14       20.17      4.71 o 
   2   2  15      180.03      175.61     11.62 o 
   3   2  15       22.99       29.14      6.68 o 
   4   2  15       44.69       64.20     12.02 o 
   5   2  15       66.54       91.37     26.23 o 
   6   2  15       49.04       62.25      9.09 o 
  -8   3  15       23.50       23.00      5.62 o 
  -7   3  15       34.29       36.84      6.82 o 
  -6   3  15        1.41        0.30      3.57 o 
  -5   3  15       65.79       74.94      7.60 o 
  -4   3  15       63.25       59.04     14.44 o 
  -3   3  15        4.03       11.28      3.76 o 
  -2   3  15        2.55        0.31      5.26 o 
  -1   3  15      132.67      146.81      9.29 o 
   0   3  15       38.76       53.36     10.36 o 
   1   3  15       83.35       92.30      8.89 o 
   2   3  15        7.80        6.60      7.26 o 
   3   3  15        5.34        3.05      5.30 o 
   4   3  15        3.80        5.78      5.82 o 
   5   3  15        0.38       -1.16      5.84 o 
   6   3  15       13.12       35.08     16.57 o 
  -8   4  15        3.39       12.26     15.71 o 
  -7   4  15       22.72       17.37      4.99 o 
  -6   4  15        3.66       -0.51      3.72 o 
  -5   4  15       15.79       14.15      4.87 o 
  -4   4  15        0.93        4.89      3.67 o 
  -3   4  15        0.62        2.03      4.93 o 
  -2   4  15       91.03      112.27     13.41 o 
  -1   4  15       24.50       47.43      8.76 o 
   0   4  15       74.02       74.53      7.04 o 
   1   4  15       60.18       66.85      6.31 o 
   2   4  15       40.73       33.72      5.26 o 
   3   4  15        3.11       -5.33      5.33 o 
   4   4  15       36.77       44.66      8.50 o 
   5   4  15        2.45        4.52      4.22 o 
  -7   5  15       28.38       37.66      5.40 o 
  -6   5  15       33.48       32.71      4.98 o 
  -5   5  15      144.56      118.64      7.68 o 
  -4   5  15       13.53       20.92      6.61 o 
  -3   5  15       71.44       80.18      8.88 o 
  -2   5  15       15.53       12.57      5.29 o 
  -1   5  15        0.22        2.72      4.35 o 
   0   5  15       20.85       24.44      4.66 o 
   1   5  15        5.69       11.53      4.35 o 
   2   5  15        1.71        2.61      4.06 o 
   3   5  15       13.15       10.66      4.66 o 
   4   5  15        9.72       10.61      4.43 o 
   5   5  15        8.60       11.42      8.64 o 
  -7   6  15       40.15       36.29      5.32 o 
  -6   6  15        0.76        4.76      6.26 o 
  -5   6  15       61.83       68.45      8.63 o 
  -4   6  15        4.74       -1.14      5.07 o 
  -3   6  15       14.98       14.37      5.99 o 
  -2   6  15       27.85       34.13      6.83 o 
  -1   6  15       63.11       67.06      6.27 o 
   0   6  15      101.04      107.63      7.66 o 
   1   6  15        0.15        5.26      4.14 o 
   2   6  15       82.04       92.21      7.61 o 
   3   6  15        1.11        4.59      4.61 o 
   4   6  15       40.82       54.79      6.63 o 
  -6   7  15        1.39        6.80      5.81 o 
  -5   7  15        0.08        5.77      5.68 o 
  -4   7  15        3.93        1.96      8.06 o 
  -3   7  15       12.43       13.29      6.17 o 
  -2   7  15        4.84        6.75      5.60 o 
  -1   7  15        1.59        1.98      3.58 o 
   0   7  15        2.31       11.05      5.86 o 
   1   7  15       32.36       41.55      5.81 o 
   2   7  15       12.05       51.97     27.68 o 
   3   7  15       77.29       62.73      8.40 o 
  -4   8  15        7.06       -2.53      5.38 o 
  -3   8  15       16.20       23.08      7.11 o 
  -2   8  15       22.44       49.74     15.24 o 
  -1   8  15       79.67       99.19      7.95 o 
   0   8  15        9.74        7.75      5.48 o 
   1   8  15       37.36       44.33      6.19 o 
  -8   0  16        2.35        2.38      5.71 o 
  -6   0  16        0.75        2.44      5.32 o 
  -4   0  16      152.07      164.24     15.18 o 
  -2   0  16       10.70       15.35      6.10 o 
   0   0  16      116.58       98.58     12.19 o 
   2   0  16        0.84        0.22      6.54 o 
   4   0  16      115.85      123.44     10.25 o 
  -7   1  16        0.01        1.47      3.40 o 
  -6   1  16        4.16        5.98      3.92 o 
  -5   1  16        0.45        2.98      3.71 o 
  -4   1  16       20.65       15.59      5.65 o 
  -3   1  16       11.20       12.30      6.65 o 
  -2   1  16       80.31       73.41      7.51 o 
  -1   1  16       20.46       31.00      5.49 o 
   0   1  16        3.21        3.14      3.47 o 
   1   1  16      164.43      164.83     21.00 o 
   2   1  16       19.04       22.50      9.53 o 
   3   1  16       62.85       56.81      7.96 o 
   4   1  16        4.03       11.14      5.71 o 
  -7   2  16        2.49        7.87      3.95 o 
  -6   2  16       36.03       29.52      5.48 o 
  -5   2  16       58.46       58.29      7.07 o 
  -4   2  16       71.46       81.63      7.93 o 
  -3   2  16       12.06        9.89      7.23 o 
  -2   2  16      156.35      167.01     12.11 o 
  -1   2  16        7.23        9.26      3.72 o 
   0   2  16      120.74      123.18     12.36 o 
   1   2  16      118.71      113.37     13.96 o 
   2   2  16        0.32        2.99      7.65 o 
   3   2  16        0.05        0.60      5.58 o 
   4   2  16       44.47       45.27     11.58 o 
  -7   3  16        1.84        7.34      4.09 o 
  -6   3  16        7.00       11.35      4.36 o 
  -5   3  16        2.60        4.20      5.29 o 
  -4   3  16        8.12       14.83      4.21 o 
  -3   3  16       29.57       29.23      5.58 o 
  -2   3  16       18.74       24.75      5.03 o 
  -1   3  16        9.42       15.35      7.09 o 
   0   3  16       13.22       13.58      7.76 o 
   1   3  16        0.55       -1.61      7.43 o 
   2   3  16       41.76       50.20      7.82 o 
   3   3  16       28.83       33.17      7.45 o 
   4   3  16       90.93       95.36      9.95 o 
  -6   4  16        2.48        5.23      4.18 o 
  -5   4  16       36.06       42.43      6.40 o 
  -4   4  16       26.78       29.20      5.29 o 
  -3   4  16       41.28       39.34      9.42 o 
  -2   4  16       19.52       16.40      7.04 o 
  -1   4  16      102.82       75.08     11.69 o 
   0   4  16        0.74       -4.65      6.54 o 
   1   4  16       52.39       49.76     11.53 o 
   2   4  16        0.20        2.26      5.41 o 
   3   4  16       20.84       20.56      9.48 o 
  -6   5  16       49.99       39.80      6.36 o 
  -5   5  16       10.20       10.25      8.70 o 
  -4   5  16        8.47        9.53      9.03 o 
  -3   5  16        4.12       -0.78      8.15 o 
  -2   5  16       24.32       26.54      9.09 o 
   0   5  16       15.16       24.71      9.53 o 
   1   5  16        8.16        9.39      7.90 o 
   2   5  16       96.13      105.14     10.23 o 
   3   5  16        2.98       -0.39      7.04 o 
  -5   6  16       14.34       23.55      9.64 o 
  -4   6  16       32.39       53.74     10.28 o 
  -3   6  16       54.28       62.81      8.50 o 
  -2   6  16       22.58       21.53      6.43 o 
  -1   6  16       33.28       30.26      9.20 o 
   0   6  16        0.00        0.18      4.73 o 
   1   6  16        5.27        8.88      4.53 o 
   2   6  16        9.88       19.22      6.01 o 
  -3   7  16        5.04        9.64      9.20 o 
  -2   7  16       26.99       31.25      7.31 o 
  -1   7  16        1.78        4.05      7.76 o 
   0   7  16       41.15       61.18     11.75 o 
  -5   0  17        2.34        1.66      4.77 o 
  -3   0  17       13.11       17.79      7.48 o 
  -1   0  17       36.14       30.14      7.65 o 
   1   0  17        0.85       10.03      5.32 o 
  -6   1  17        0.59        1.09      3.71 o 
  -5   1  17       15.49       20.51      4.84 o 
  -4   1  17       53.39       60.81      8.28 o 
  -3   1  17        3.50        4.06      3.47 o 
  -2   1  17       29.58       20.94      4.98 o 
  -1   1  17       61.69       51.15      6.80 o 
   0   1  17       22.38       31.89      5.64 o 
   1   1  17        9.78       15.12      4.43 o 
   2   1  17       32.28       42.61     10.31 o 
  -5   2  17        5.58       11.43      4.35 o 
  -4   2  17        2.71        5.42      3.89 o 
  -3   2  17        5.02        7.08     12.25 o 
  -2   2  17       28.36       31.81      7.59 o 
  -1   2  17       49.75       59.30      7.18 o 
   0   2  17        2.14        1.99      5.26 o 
   2   2  17       22.58       32.58     10.58 o 
  -5   3  17       11.52       17.44      4.79 o 
  -4   3  17       58.08       79.95      8.25 o 
  -3   3  17      124.47      123.44     11.83 o 
  -2   3  17      119.67      104.40     13.74 o 
  -1   3  17      133.36      126.45     14.68 o 
   1   3  17       21.64       21.72     10.03 o 
   2   3  17       10.84        9.92      8.92 o 
  -4   4  17        1.33        9.25      6.87 o 
  -3   4  17        6.78       12.36      7.09 o 
  -2   4  17        1.04        9.31      6.76 o 
  -1   4  17       30.49       31.75      8.76 o 
   1   4  17        8.44       12.36      8.31 o 
  -2   5  17        0.02        0.22      6.54 o 
  -1   5  17       38.59       83.34     12.69 o 
                                                 
